# Supplementary material for: SCN9A variant in a family of mixed breed dogs with congenital insensitivity to pain
Source: J Vet Intern Med. 2023 Jan 11;37(1):230–5. doi: 10.1111/jvim.16610 (PMC9889608; doi:10.1111/jvim.16610)
Supplement: Supplementary file 2 — Table S2. Private homozygous variants compared to 926 control genomes of different dog breeds. [file JVIM-37-230-s002.xlsx]

## Sheet: Private homozygous variants
Table S2. Private variants in the sequenced dog affected with congenital insensitivity to pain (CIP). Private variants were obtained by filtering all variants that were present at least once in 926 control genomes. This resulted in 589 homozygous private variants for the affected dog. Please note that variants are listed multiple times, if they have predicted effects on more than one transcript. …
#CHROM	POS	REF	ALT	FILTER	EFFECT	IMPACT	GENE	GENEID	FEATURE	FEATUREID	BIOTYPE	RANK	HGVS_C	HGVS_P
chr1	38991336	T	A	PASS	intergenic_region	MODIFIER	LOC111095675-LOC119870750	LOC111095675-LOC119870750	intergenic_region	LOC111095675_3-LOC119870750_3		-1	n.38991336T>A
chr1	40247143	T	G	PASS	intergenic_region	MODIFIER	UST-LOC111095723	UST-LOC111095723	intergenic_region	UST_3-LOC111095723_3		-1	n.40247143T>G
chr1	40627900	T	G	PASS	intron_variant	MODIFIER	GINM1	GINM1	transcript	XM_038526311.1	protein_coding	5	c.586+80T>G
chr1	40627900	T	G	PASS	intron_variant	MODIFIER	GINM1	GINM1	transcript	XM_038526312.1	protein_coding	5	c.586+80T>G
chr1	49547199	G	T	PASS	intron_variant	MODIFIER	WTAP	WTAP	transcript	XM_038526483.1	protein_coding	5	c.273+1708G>T
chr1	49547199	G	T	PASS	intron_variant	MODIFIER	WTAP	WTAP	transcript	XM_038526487.1	protein_coding	5	c.273+1708G>T
chr1	49547199	G	T	PASS	intron_variant	MODIFIER	WTAP	WTAP	transcript	XM_038526488.1	protein_coding	5	c.273+1708G>T
chr1	49547199	G	T	PASS	intron_variant	MODIFIER	WTAP	WTAP	transcript	XM_038526486.1	protein_coding	5	c.273+1708G>T
chr1	49547199	G	T	PASS	intron_variant	MODIFIER	WTAP	WTAP	transcript	XM_038526484.1	protein_coding	5	c.273+1708G>T
chr1	49547199	G	T	PASS	intron_variant	MODIFIER	WTAP	WTAP	transcript	XM_038526485.1	protein_coding	5	c.273+1708G>T
chr1	54561439	G	T	PASS	intergenic_region	MODIFIER	LOC100685014-TBXT	LOC100685014-TBXT	intergenic_region	LOC100685014_3-TBXT_3		-1	n.54561439G>T
chr1	55573233	C	T	PASS	downstream_gene_variant	MODIFIER	LOC484082	LOC484082	transcript	XM_038526545.1	protein_coding	-1	c.*2004C>T
chr1	55573233	C	T	PASS	intergenic_region	MODIFIER	LOC484082-LOC111095971	LOC484082-LOC111095971	intergenic_region	LOC484082_3-LOC111095971_3		-1	n.55573233C>T
chr1	66733612	G	A	PASS	intron_variant	MODIFIER	SOGA3	SOGA3	transcript	XM_038526749.1	protein_coding	5	c.1513-3330C>T
chr1	67561038	A	T	PASS	intron_variant	MODIFIER	PTPRK	PTPRK	transcript	XM_038526752.1	protein_coding	2	c.217+19447T>A
chr1	67561038	A	T	PASS	intron_variant	MODIFIER	PTPRK	PTPRK	transcript	XM_038526754.1	protein_coding	2	c.217+19447T>A
chr1	67561038	A	T	PASS	intron_variant	MODIFIER	PTPRK	PTPRK	transcript	XM_038526755.1	protein_coding	2	c.217+19447T>A
chr1	67561038	A	T	PASS	intron_variant	MODIFIER	PTPRK	PTPRK	transcript	XM_038526756.1	protein_coding	2	c.217+19447T>A
chr1	67561038	A	T	PASS	intron_variant	MODIFIER	PTPRK	PTPRK	transcript	XM_038526753.1	protein_coding	2	c.217+19447T>A
chr1	67561038	A	T	PASS	intron_variant	MODIFIER	PTPRK	PTPRK	transcript	XM_038526757.1	protein_coding	2	c.217+19447T>A
chr1	68948957	A	C	PASS	upstream_gene_variant	MODIFIER	TMEM244	TMEM244	transcript	XM_038525500.1	protein_coding	-1	c.-3361T>G
chr1	68948957	A	C	PASS	intergenic_region	MODIFIER	TMEM244-LOC119864853	TMEM244-LOC119864853	intergenic_region	TMEM244_1-LOC119864853_3		-1	n.68948957A>C
chr1	69042582	C	A	PASS	intergenic_region	MODIFIER	LOC119864853-LOC119864962	LOC119864853-LOC119864962	intergenic_region	LOC119864853_3-LOC119864962_3		-1	n.69042582C>A
chr1	69740475	C	T	PASS	intron_variant	MODIFIER	EPB41L2	EPB41L2	transcript	XM_038526772.1	protein_coding	10	c.1512-2728G>A
chr1	69740475	C	T	PASS	intron_variant	MODIFIER	EPB41L2	EPB41L2	transcript	XM_038526779.1	protein_coding	10	c.1452-2728G>A
chr1	69740475	C	T	PASS	intron_variant	MODIFIER	EPB41L2	EPB41L2	transcript	XM_038526787.1	protein_coding	10	c.1512-2728G>A
chr1	69740475	C	T	PASS	intron_variant	MODIFIER	EPB41L2	EPB41L2	transcript	XM_038526782.1	protein_coding	10	c.1512-2728G>A
chr1	69740475	C	T	PASS	intron_variant	MODIFIER	EPB41L2	EPB41L2	transcript	XM_038526783.1	protein_coding	10	c.1512-2728G>A
chr1	69740475	C	T	PASS	intron_variant	MODIFIER	EPB41L2	EPB41L2	transcript	XM_038526784.1	protein_coding	10	c.1512-2728G>A
chr1	69740475	C	T	PASS	intron_variant	MODIFIER	EPB41L2	EPB41L2	transcript	XM_038526785.1	protein_coding	10	c.1512-2728G>A
chr1	69740475	C	T	PASS	intron_variant	MODIFIER	EPB41L2	EPB41L2	transcript	XM_038526786.1	protein_coding	10	c.1512-2728G>A
chr1	69740475	C	T	PASS	intron_variant	MODIFIER	EPB41L2	EPB41L2	transcript	XM_038526788.1	protein_coding	10	c.1512-2728G>A
chr1	69740475	C	T	PASS	intron_variant	MODIFIER	EPB41L2	EPB41L2	transcript	XM_038526774.1	protein_coding	10	c.1512-2728G>A
chr1	69740475	C	T	PASS	intron_variant	MODIFIER	EPB41L2	EPB41L2	transcript	XM_038526780.1	protein_coding	10	c.1512-2728G>A
chr1	69740475	C	T	PASS	intron_variant	MODIFIER	EPB41L2	EPB41L2	transcript	XM_038526781.1	protein_coding	10	c.1512-2728G>A
chr1	69740475	C	T	PASS	intron_variant	MODIFIER	EPB41L2	EPB41L2	transcript	XM_038526776.1	protein_coding	10	c.1452-2728G>A
chr1	69740475	C	T	PASS	intron_variant	MODIFIER	EPB41L2	EPB41L2	transcript	XM_038526775.1	protein_coding	10	c.1452-2728G>A
chr1	69740475	C	T	PASS	intron_variant	MODIFIER	EPB41L2	EPB41L2	transcript	XM_038526778.1	protein_coding	10	c.1452-2728G>A
chr1	69740475	C	T	PASS	intron_variant	MODIFIER	EPB41L2	EPB41L2	transcript	XM_038526777.1	protein_coding	10	c.1452-2728G>A
chr1	69740475	C	T	PASS	intron_variant	MODIFIER	EPB41L2	EPB41L2	transcript	XM_038526773.1	protein_coding	10	c.1512-2728G>A
chr1	69740475	C	T	PASS	intron_variant	MODIFIER	EPB41L2	EPB41L2	transcript	XR_005353930.1	pseudogene	10	n.1581-2728G>A
chr1	70507292	T	C	PASS	intergenic_region	MODIFIER	LOC119870805-CTSV	LOC119870805-CTSV	intergenic_region	LOC119870805_3-CTSV_3		-1	n.70507292T>C
chr1	104840782	T	TCTATCTATGTA	PASS	intergenic_region	MODIFIER	LOC102151412-LOC119871023	LOC102151412-LOC119871023	intergenic_region	LOC102151412_4-LOC119871023_2		-1	n.104840782_104840783insCTATCTATGTA
chr1	111189855	C	T	PASS	upstream_gene_variant	MODIFIER	LOC119864862	LOC119864862	transcript	XR_005354565.1	pseudogene	-1	n.-1393C>T
chr1	111189855	C	T	PASS	intron_variant	MODIFIER	CLPTM1	CLPTM1	transcript	XM_038528611.1	protein_coding	5	c.586+1635G>A
chr3	583635	C	T	PASS	intron_variant	MODIFIER	EPB41L4A	EPB41L4A	transcript	XM_038532143.1	protein_coding	2	c.205-2932C>T
chr3	583635	C	T	PASS	intron_variant	MODIFIER	LOC111094968	LOC111094968	transcript	XR_005356494.1	pseudogene	1	n.285-4567G>A
chr3	583635	C	T	PASS	intron_variant	MODIFIER	LOC111094968	LOC111094968	transcript	XR_005356496.1	pseudogene	1	n.285-4567G>A
chr3	583635	C	T	PASS	intron_variant	MODIFIER	LOC111094968	LOC111094968	transcript	XR_005356495.1	pseudogene	1	n.285-4567G>A
chr3	10778824	G	A	PASS	intergenic_region	MODIFIER	LOC119876124-LOC119871073	LOC119876124-LOC119871073	intergenic_region	LOC119876124-LOC119871073_2		-1	n.10778824G>A
chr3	22912159	A	C	PASS	intron_variant	MODIFIER	LOC102154965	LOC102154965	transcript	XR_005356780.1	pseudogene	4	n.435-20615T>G
chr3	22912160	T	G	PASS	intron_variant	MODIFIER	LOC102154965	LOC102154965	transcript	XR_005356780.1	pseudogene	4	n.435-20616A>C
chr3	23211582	TA	T	PASS	downstream_gene_variant	MODIFIER	LOC119871156	LOC119871156	transcript	XR_005356302.1	pseudogene	-1	n.*4776delT
chr3	23211582	TA	T	PASS	intergenic_region	MODIFIER	LOC102154965-LOC119871156	LOC102154965-LOC119871156	intergenic_region	LOC102154965_3-LOC119871156_3		-1	n.23211583delA
chr3	23678752	C	G	PASS	intron_variant	MODIFIER	EDIL3	EDIL3	transcript	XM_038532401.1	protein_coding	3	c.226+590C>G
chr3	23678752	C	G	PASS	intron_variant	MODIFIER	EDIL3	EDIL3	transcript	XM_038532402.1	protein_coding	2	c.196+24724C>G
chr3	23678752	C	G	PASS	intron_variant	MODIFIER	EDIL3	EDIL3	transcript	XM_038532403.1	protein_coding	3	c.226+590C>G
chr3	34193632	A	G	PASS	intron_variant	MODIFIER	GABRB3	GABRB3	transcript	XM_038532577.1	protein_coding	3	c.240+28457A>G
chr3	34193632	A	G	PASS	intron_variant	MODIFIER	GABRB3	GABRB3	transcript	XM_038532578.1	protein_coding	3	c.240+28457A>G
chr3	34193632	A	G	PASS	intron_variant	MODIFIER	GABRB3	GABRB3	transcript	XM_038532580.1	protein_coding	3	c.240+28457A>G
chr3	34193632	A	G	PASS	intron_variant	MODIFIER	GABRB3	GABRB3	transcript	XM_038532579.1	protein_coding	3	c.240+28457A>G
chr3	34193632	A	G	PASS	intron_variant	MODIFIER	GABRB3	GABRB3	transcript	XM_038532581.1	protein_coding	3	c.240+28457A>G
chr3	34193632	A	G	PASS	intron_variant	MODIFIER	GABRB3	GABRB3	transcript	XM_038532582.1	protein_coding	1	c.-16+28087A>G
chr3	34193660	G	A	PASS	intron_variant	MODIFIER	GABRB3	GABRB3	transcript	XM_038532577.1	protein_coding	3	c.240+28485G>A
chr3	34193660	G	A	PASS	intron_variant	MODIFIER	GABRB3	GABRB3	transcript	XM_038532578.1	protein_coding	3	c.240+28485G>A
chr3	34193660	G	A	PASS	intron_variant	MODIFIER	GABRB3	GABRB3	transcript	XM_038532580.1	protein_coding	3	c.240+28485G>A
chr3	34193660	G	A	PASS	intron_variant	MODIFIER	GABRB3	GABRB3	transcript	XM_038532579.1	protein_coding	3	c.240+28485G>A
chr3	34193660	G	A	PASS	intron_variant	MODIFIER	GABRB3	GABRB3	transcript	XM_038532581.1	protein_coding	3	c.240+28485G>A
chr3	34193660	G	A	PASS	intron_variant	MODIFIER	GABRB3	GABRB3	transcript	XM_038532582.1	protein_coding	1	c.-16+28115G>A
chr3	67684496	A	G	PASS	intron_variant	MODIFIER	LOC111095270	LOC111095270	transcript	XR_005357238.1	pseudogene	3	n.259-1817T>C
chr3	86265560	C	A	PASS	intron_variant	MODIFIER	PPARGC1A	PPARGC1A	transcript	XM_038533568.1	protein_coding	1	c.-100+21075C>A
chr3	86265560	C	A	PASS	intron_variant	MODIFIER	PPARGC1A	PPARGC1A	transcript	XM_038533573.1	protein_coding	1	c.-48+21075C>A
chr4	14962482	T	A	PASS	intron_variant	MODIFIER	RTKN2	RTKN2	transcript	XM_038534036.1	protein_coding	2	c.257+2440A>T
chr4	14962482	T	A	PASS	intron_variant	MODIFIER	RTKN2	RTKN2	transcript	XM_038534039.1	protein_coding	2	c.158+2440A>T
chr4	14962482	T	A	PASS	intron_variant	MODIFIER	RTKN2	RTKN2	transcript	XM_038534041.1	protein_coding	2	c.257+2440A>T
chr4	14962482	T	A	PASS	intron_variant	MODIFIER	RTKN2	RTKN2	transcript	XR_005357883.1	pseudogene	2	n.283+2440A>T
chr4	14962482	T	A	PASS	intron_variant	MODIFIER	RTKN2	RTKN2	transcript	XR_005357884.1	pseudogene	2	n.283+2440A>T
chr4	14962482	T	A	PASS	intron_variant	MODIFIER	RTKN2	RTKN2	transcript	XM_038534040.1	protein_coding	2	c.257+2440A>T
chr4	14962482	T	A	PASS	intron_variant	MODIFIER	RTKN2	RTKN2	transcript	XM_038534042.1	protein_coding	2	c.257+2440A>T
chr4	14962482	T	A	PASS	intron_variant	MODIFIER	RTKN2	RTKN2	transcript	XM_038534037.1	protein_coding	2	c.257+2440A>T
chr4	14962482	T	A	PASS	intron_variant	MODIFIER	RTKN2	RTKN2	transcript	XM_038534038.1	protein_coding	2	c.257+2440A>T
chr4	34953503	T	G	PASS	upstream_gene_variant	MODIFIER	MIR346	MIR346	transcript	NR_049487.1_3	pseudogene	-1	n.-1571A>C
chr4	34953503	T	G	PASS	upstream_gene_variant	MODIFIER	MIR346	MIR346	transcript	unassigned_transcript_71	miRNA	-1	n.-1590A>C
chr4	34953503	T	G	PASS	downstream_gene_variant	MODIFIER	LOC106558713	LOC106558713	transcript	XR_005358083.1	pseudogene	-1	n.*622T>G
chr4	34953503	T	G	PASS	downstream_gene_variant	MODIFIER	LOC106558713	LOC106558713	transcript	XR_005358084.1	pseudogene	-1	n.*622T>G
chr4	34953503	T	G	PASS	intron_variant	MODIFIER	GRID1	GRID1	transcript	XM_038534515.1	protein_coding	2	c.236-50483A>C
chr4	34953503	T	G	PASS	intron_variant	MODIFIER	GRID1	GRID1	transcript	XM_038534516.1	protein_coding	2	c.236-50483A>C
chr4	42058587	A	AGTGAGGAAGGAAGGGGAGGAGGGCGGGGGGTGGGAGTGAATGGGTGACGGGCACTGGGTGTTATTCTGTATGTTAGTAAATTGAACACCAATAAAAAAATAAATTAAAAAAAAAAAAAGG	PASS	downstream_gene_variant	MODIFIER	GABRP	GABRP	transcript	XM_038534776.1	protein_coding	-1	c.*5482_*5483insCCTTTTTTTTTTTTTAATTTATTTTTTTATTGGTGTTCAATTTACTAACATACAGAATAACACCCAGTGCCCGTCACCCATTCACTCCCACCCCCCGCCCTCCTCCCCTTCCTTCCTCAC
chr4	42058587	A	AGTGAGGAAGGAAGGGGAGGAGGGCGGGGGGTGGGAGTGAATGGGTGACGGGCACTGGGTGTTATTCTGTATGTTAGTAAATTGAACACCAATAAAAAAATAAATTAAAAAAAAAAAAAGG	PASS	downstream_gene_variant	MODIFIER	GABRP	GABRP	transcript	XM_038534777.1	protein_coding	-1	c.*5482_*5483insCCTTTTTTTTTTTTTAATTTATTTTTTTATTGGTGTTCAATTTACTAACATACAGAATAACACCCAGTGCCCGTCACCCATTCACTCCCACCCCCCGCCCTCCTCCCCTTCCTTCCTCAC
chr4	42058587	A	AGTGAGGAAGGAAGGGGAGGAGGGCGGGGGGTGGGAGTGAATGGGTGACGGGCACTGGGTGTTATTCTGTATGTTAGTAAATTGAACACCAATAAAAAAATAAATTAAAAAAAAAAAAAGG	PASS	intergenic_region	MODIFIER	LOC100682813-GABRP	LOC100682813-GABRP	intergenic_region	LOC100682813_3-GABRP_3		-1	n.42058587_42058588insGTGAGGAAGGAAGGGGAGGAGGGCGGGGGGTGGGAGTGAATGGGTGACGGGCACTGGGTGTTATTCTGTATGTTAGTAAATTGAACACCAATAAAAAAATAAATTAAAAAAAAAAAAAGG
chr4	59143775	T	A	PASS	upstream_gene_variant	MODIFIER	LOC119876220	LOC119876220	transcript	XM_038535462.1	protein_coding	-1	c.-4132T>A
chr4	59143775	T	A	PASS	intergenic_region	MODIFIER	LOC119876219-LOC119876220	LOC119876219-LOC119876220	intergenic_region	LOC119876219_2-LOC119876220		-1	n.59143775T>A
chr5	740310	G	A	PASS	intergenic_region	MODIFIER	LOC111095764-B3GAT1	LOC111095764-B3GAT1	intergenic_region	LOC111095764_3-B3GAT1_3		-1	n.740310G>A
chr5	4821555	A	G	PASS	upstream_gene_variant	MODIFIER	APLP2	APLP2	transcript	XM_038535631.1	protein_coding	-1	c.-4905T>C
chr5	4821555	A	G	PASS	upstream_gene_variant	MODIFIER	APLP2	APLP2	transcript	XM_038535632.1	protein_coding	-1	c.-4905T>C
chr5	4821555	A	G	PASS	upstream_gene_variant	MODIFIER	APLP2	APLP2	transcript	XM_038535633.1	protein_coding	-1	c.-4905T>C
chr5	4821555	A	G	PASS	upstream_gene_variant	MODIFIER	APLP2	APLP2	transcript	XM_038535634.1	protein_coding	-1	c.-4905T>C
chr5	4821555	A	G	PASS	intergenic_region	MODIFIER	APLP2-PRDM10	APLP2-PRDM10	intergenic_region	APLP2_3-PRDM10_3		-1	n.4821555A>G
chr5	4821562	A	ATG	PASS	upstream_gene_variant	MODIFIER	APLP2	APLP2	transcript	XM_038535631.1	protein_coding	-1	c.-4913_-4912insCA
chr5	4821562	A	ATG	PASS	upstream_gene_variant	MODIFIER	APLP2	APLP2	transcript	XM_038535632.1	protein_coding	-1	c.-4913_-4912insCA
chr5	4821562	A	ATG	PASS	upstream_gene_variant	MODIFIER	APLP2	APLP2	transcript	XM_038535633.1	protein_coding	-1	c.-4913_-4912insCA
chr5	4821562	A	ATG	PASS	upstream_gene_variant	MODIFIER	APLP2	APLP2	transcript	XM_038535634.1	protein_coding	-1	c.-4913_-4912insCA
chr5	4821562	A	ATG	PASS	intergenic_region	MODIFIER	APLP2-PRDM10	APLP2-PRDM10	intergenic_region	APLP2_3-PRDM10_3		-1	n.4821562_4821563insTG
chr5	8258155	C	G	PASS	upstream_gene_variant	MODIFIER	LOC119871784	LOC119871784	transcript	XR_005359086.1	pseudogene	-1	n.-527C>G
chr5	8258155	C	G	PASS	upstream_gene_variant	MODIFIER	TIRAP	TIRAP	transcript	XM_038535695.1	protein_coding	-1	c.-603G>C
chr5	8258155	C	G	PASS	downstream_gene_variant	MODIFIER	LOC102153861	LOC102153861	transcript	XR_005359082.1	pseudogene	-1	n.*439C>G
chr5	8258155	C	G	PASS	downstream_gene_variant	MODIFIER	LOC102153861	LOC102153861	transcript	XR_005359083.1	pseudogene	-1	n.*439C>G
chr5	8258155	C	G	PASS	downstream_gene_variant	MODIFIER	LOC102153861	LOC102153861	transcript	XR_005359085.1	pseudogene	-1	n.*439C>G
chr5	8258155	C	G	PASS	downstream_gene_variant	MODIFIER	LOC102153861	LOC102153861	transcript	XR_005359084.1	pseudogene	-1	n.*439C>G
chr5	8258155	C	G	PASS	intron_variant	MODIFIER	TIRAP	TIRAP	transcript	XM_038535690.1	protein_coding	3	c.67+80G>C
chr5	8258155	C	G	PASS	intron_variant	MODIFIER	TIRAP	TIRAP	transcript	XR_005359080.1	pseudogene	3	n.2039+80G>C
chr5	8258155	C	G	PASS	intron_variant	MODIFIER	TIRAP	TIRAP	transcript	XR_005359081.1	pseudogene	3	n.2039+80G>C
chr5	8258155	C	G	PASS	intron_variant	MODIFIER	TIRAP	TIRAP	transcript	XR_005359079.1	pseudogene	3	n.2039+80G>C
chr5	8258155	C	G	PASS	intron_variant	MODIFIER	TIRAP	TIRAP	transcript	XM_038535692.1	protein_coding	2	c.67+80G>C
chr5	8258155	C	G	PASS	intron_variant	MODIFIER	TIRAP	TIRAP	transcript	XM_038535691.1	protein_coding	2	c.67+80G>C
chr5	8258155	C	G	PASS	intron_variant	MODIFIER	TIRAP	TIRAP	transcript	XM_038535693.1	protein_coding	2	c.67+80G>C
chr5	8258155	C	G	PASS	intron_variant	MODIFIER	TIRAP	TIRAP	transcript	XM_038535694.1	protein_coding	2	c.67+80G>C
chr5	14736994	T	C	PASS	intron_variant	MODIFIER	ABCG4	ABCG4	transcript	XM_038535505.1	protein_coding	12	c.1437+318A>G
chr5	14893603	C	A	PASS	3_prime_UTR_variant	MODIFIER	UPK2	UPK2	transcript	XM_038535965.1	protein_coding	6	c.*278G>T
chr5	14893603	C	A	PASS	upstream_gene_variant	MODIFIER	LOC111095810	LOC111095810	transcript	XR_005359191.1	pseudogene	-1	n.-1053C>A
chr5	14901780	C	T	PASS	upstream_gene_variant	MODIFIER	UPK2	UPK2	transcript	XM_038535965.1	protein_coding	-1	c.-4784G>A
chr5	14901780	C	T	PASS	intron_variant	MODIFIER	LOC111095810	LOC111095810	transcript	XR_005359191.1	pseudogene	2	n.358+718C>T
chr5	14920244	C	T	PASS	intron_variant	MODIFIER	BCL9L	BCL9L	transcript	XM_038535966.1	protein_coding	1	c.-77+855C>T
chr5	14920244	C	T	PASS	intron_variant	MODIFIER	BCL9L	BCL9L	transcript	XM_038535969.1	protein_coding	1	c.-144+855C>T
chr5	14920244	C	T	PASS	intron_variant	MODIFIER	BCL9L	BCL9L	transcript	XM_038535970.1	protein_coding	1	c.-86+855C>T
chr5	14920244	C	T	PASS	intron_variant	MODIFIER	BCL9L	BCL9L	transcript	XM_038535968.1	protein_coding	1	c.-135+855C>T
chr5	15017516	G	A	PASS	intergenic_region	MODIFIER	CXCR5-DDX6	CXCR5-DDX6	intergenic_region	CXCR5_3-DDX6_3		-1	n.15017516G>A
chr5	15054821	G	C	PASS	intron_variant	MODIFIER	DDX6	DDX6	transcript	XM_038535972.1	protein_coding	11	c.1175-1147G>C
chr5	15054821	G	C	PASS	intron_variant	MODIFIER	DDX6	DDX6	transcript	XM_038535973.1	protein_coding	11	c.1175-1147G>C
chr5	15054821	G	C	PASS	intron_variant	MODIFIER	DDX6	DDX6	transcript	XM_038535975.1	protein_coding	11	c.1175-1147G>C
chr5	15054821	G	C	PASS	intron_variant	MODIFIER	DDX6	DDX6	transcript	XM_038535974.1	protein_coding	11	c.1175-1147G>C
chr5	15112791	C	T	PASS	missense_variant	MODERATE	TREH	TREH	transcript	XM_038535976.1	protein_coding	5	c.559C>T	p.Leu187Phe
chr5	15112791	C	T	PASS	missense_variant	MODERATE	TREH	TREH	transcript	XM_038535977.1	protein_coding	7	c.538C>T	p.Leu180Phe
chr5	15112791	C	T	PASS	missense_variant	MODERATE	TREH	TREH	transcript	XM_038535979.1	protein_coding	6	c.550C>T	p.Leu184Phe
chr5	15112791	C	T	PASS	missense_variant	MODERATE	TREH	TREH	transcript	XM_038535978.1	protein_coding	6	c.427C>T	p.Leu143Phe
chr5	15112791	C	T	PASS	downstream_gene_variant	MODIFIER	PHLDB1	PHLDB1	transcript	XM_038535981.1	protein_coding	-1	c.*4808G>A
chr5	15177283	A	G	PASS	intron_variant	MODIFIER	ARCN1	ARCN1	transcript	XM_038535982.1	protein_coding	6	c.984+887T>C
chr5	15244272	T	G	PASS	intron_variant	MODIFIER	KMT2A	KMT2A	transcript	XM_038535988.1	protein_coding	34	c.11510+30A>C
chr5	15244272	T	G	PASS	intron_variant	MODIFIER	KMT2A	KMT2A	transcript	XM_038535989.1	protein_coding	34	c.11507+30A>C
chr5	15244272	T	G	PASS	intron_variant	MODIFIER	KMT2A	KMT2A	transcript	XM_038535990.1	protein_coding	34	c.11507+30A>C
chr5	15244272	T	G	PASS	intron_variant	MODIFIER	KMT2A	KMT2A	transcript	XM_038535991.1	protein_coding	34	c.11501+30A>C
chr5	15244272	T	G	PASS	intron_variant	MODIFIER	KMT2A	KMT2A	transcript	XM_038535992.1	protein_coding	33	c.11411+30A>C
chr5	15244272	T	G	PASS	intron_variant	MODIFIER	KMT2A	KMT2A	transcript	XM_038535993.1	protein_coding	33	c.11402+30A>C
chr5	15244272	T	G	PASS	intron_variant	MODIFIER	KMT2A	KMT2A	transcript	XM_038535994.1	protein_coding	35	c.10715+30A>C
chr5	18243824	G	A	PASS	intergenic_region	MODIFIER	CADM1-LOC111095828	CADM1-LOC111095828	intergenic_region	CADM1_3-LOC111095828_3		-1	n.18243824G>A
chr5	20327648	C	T	PASS	intergenic_region	MODIFIER	NCAM1-LOC119876270	NCAM1-LOC119876270	intergenic_region	NCAM1_3-LOC119876270		-1	n.20327648C>T
chr5	22730080	T	C	PASS	intron_variant	MODIFIER	ZC3H12C	ZC3H12C	transcript	XM_038536241.1	protein_coding	4	c.794+13425A>G
chr5	22730080	T	C	PASS	intron_variant	MODIFIER	ZC3H12C	ZC3H12C	transcript	XM_038536245.1	protein_coding	2	c.776+13425A>G
chr5	22730080	T	C	PASS	intron_variant	MODIFIER	ZC3H12C	ZC3H12C	transcript	XM_038536251.1	protein_coding	3	c.680+13425A>G
chr5	22730080	T	C	PASS	intron_variant	MODIFIER	ZC3H12C	ZC3H12C	transcript	XM_038536250.1	protein_coding	3	c.680+13425A>G
chr5	22730080	T	C	PASS	intron_variant	MODIFIER	ZC3H12C	ZC3H12C	transcript	XM_038536246.1	protein_coding	2	c.773+13425A>G
chr5	22730080	T	C	PASS	intron_variant	MODIFIER	ZC3H12C	ZC3H12C	transcript	XM_038536244.1	protein_coding	2	c.776+13425A>G
chr5	22730080	T	C	PASS	intron_variant	MODIFIER	ZC3H12C	ZC3H12C	transcript	XM_038536252.1	protein_coding	2	c.680+13425A>G
chr5	22730080	T	C	PASS	intron_variant	MODIFIER	ZC3H12C	ZC3H12C	transcript	XM_038536243.1	protein_coding	2	c.794+13425A>G
chr5	22730080	T	C	PASS	intron_variant	MODIFIER	ZC3H12C	ZC3H12C	transcript	XM_038536242.1	protein_coding	4	c.794+13425A>G
chr5	22730080	T	C	PASS	intron_variant	MODIFIER	ZC3H12C	ZC3H12C	transcript	XM_038536247.1	protein_coding	5	c.680+13425A>G
chr5	22730080	T	C	PASS	intron_variant	MODIFIER	ZC3H12C	ZC3H12C	transcript	XM_038536248.1	protein_coding	4	c.680+13425A>G
chr5	22730080	T	C	PASS	intron_variant	MODIFIER	ZC3H12C	ZC3H12C	transcript	XM_038536249.1	protein_coding	3	c.680+13425A>G
chr5	22730080	T	C	PASS	intron_variant	MODIFIER	ZC3H12C	ZC3H12C	transcript	XM_038536253.1	protein_coding	4	c.794+13425A>G
chr5	25070745	A	G	PASS	intron_variant	MODIFIER	CWF19L2	CWF19L2	transcript	XM_038536318.1	protein_coding	12	c.1857+17585A>G
chr5	25070745	A	G	PASS	intron_variant	MODIFIER	CWF19L2	CWF19L2	transcript	XM_038536319.1	protein_coding	12	c.1857+17585A>G
chr5	25255013	A	G	PASS	intergenic_region	MODIFIER	LOC102157218-LOC111095859	LOC102157218-LOC111095859	intergenic_region	LOC102157218_3-LOC111095859_3		-1	n.25255013A>G
chr5	26188959	T	A	PASS	intragenic_variant	MODIFIER	LOC119876320	LOC119876320	gene_variant	LOC119876320		-1	n.26188959T>A
chr5	27434290	C	G	PASS	intron_variant	MODIFIER	LOC119871826	LOC119871826	transcript	XR_005359361.1	pseudogene	12	n.1495+35751G>C
chr5	27434290	C	G	PASS	intron_variant	MODIFIER	LOC119871826	LOC119871826	transcript	XR_005359362.1	pseudogene	12	n.1496-15853G>C
chr5	33298357	AG	A	PASS	upstream_gene_variant	MODIFIER	SLC25A35	SLC25A35	transcript	XM_038536820.1	protein_coding	-1	c.-4225delC
chr5	33298357	AG	A	PASS	upstream_gene_variant	MODIFIER	ARHGEF15	ARHGEF15	transcript	XM_038536825.1	protein_coding	-1	c.-3476delG
chr5	33298357	AG	A	PASS	upstream_gene_variant	MODIFIER	SLC25A35	SLC25A35	transcript	XM_038536822.1	protein_coding	-1	c.-4225delC
chr5	33298357	AG	A	PASS	upstream_gene_variant	MODIFIER	SLC25A35	SLC25A35	transcript	XM_038536821.1	protein_coding	-1	c.-4225delC
chr5	33298357	AG	A	PASS	upstream_gene_variant	MODIFIER	ARHGEF15	ARHGEF15	transcript	XM_038536827.1	protein_coding	-1	c.-3373delG
chr5	33298357	AG	A	PASS	intergenic_region	MODIFIER	SLC25A35-ARHGEF15	SLC25A35-ARHGEF15	intergenic_region	SLC25A35_3-ARHGEF15_3		-1	n.33298358delG
chr5	37485464	G	A	PASS	downstream_gene_variant	MODIFIER	LOC102156000	LOC102156000	transcript	XR_005359555.1	pseudogene	-1	n.*2596G>A
chr5	37485464	G	A	PASS	downstream_gene_variant	MODIFIER	LOC102156000	LOC102156000	transcript	XR_005359556.1	pseudogene	-1	n.*2596G>A
chr5	37485464	G	A	PASS	downstream_gene_variant	MODIFIER	LOC102156000	LOC102156000	transcript	XR_005359553.1	pseudogene	-1	n.*2596G>A
chr5	37485464	G	A	PASS	downstream_gene_variant	MODIFIER	LOC102156000	LOC102156000	transcript	XR_005359554.1	pseudogene	-1	n.*2596G>A
chr5	37485464	G	A	PASS	downstream_gene_variant	MODIFIER	LOC102156000	LOC102156000	transcript	XR_005359558.1	pseudogene	-1	n.*2596G>A
chr5	37485464	G	A	PASS	downstream_gene_variant	MODIFIER	LOC102156000	LOC102156000	transcript	XR_005359559.1	pseudogene	-1	n.*2596G>A
chr5	37485464	G	A	PASS	downstream_gene_variant	MODIFIER	LOC102156000	LOC102156000	transcript	XR_005359557.1	pseudogene	-1	n.*2596G>A
chr5	37485464	G	A	PASS	intron_variant	MODIFIER	LOC102156000	LOC102156000	transcript	XR_005359544.1	pseudogene	6	n.813+3651G>A
chr5	37485464	G	A	PASS	intron_variant	MODIFIER	LOC102156000	LOC102156000	transcript	XR_005359546.1	pseudogene	7	n.780+3651G>A
chr5	37485464	G	A	PASS	intron_variant	MODIFIER	LOC102156000	LOC102156000	transcript	XR_005359551.1	pseudogene	6	n.749+3651G>A
chr5	37485464	G	A	PASS	intron_variant	MODIFIER	LOC102156000	LOC102156000	transcript	XR_005359550.1	pseudogene	6	n.744+3651G>A
chr5	37485464	G	A	PASS	intron_variant	MODIFIER	LOC102156000	LOC102156000	transcript	XR_005359543.1	pseudogene	6	n.748+3651G>A
chr5	37485464	G	A	PASS	intron_variant	MODIFIER	LOC102156000	LOC102156000	transcript	XR_005359552.1	pseudogene	5	n.595+3651G>A
chr5	37485464	G	A	PASS	intron_variant	MODIFIER	LOC102156000	LOC102156000	transcript	XR_005359548.1	pseudogene	5	n.599+3651G>A
chr5	37485464	G	A	PASS	intron_variant	MODIFIER	LOC102156000	LOC102156000	transcript	XR_005359547.1	pseudogene	6	n.739+3651G>A
chr5	37485464	G	A	PASS	intron_variant	MODIFIER	LOC102156000	LOC102156000	transcript	XR_005359549.1	pseudogene	6	n.729+3651G>A
chr5	37485464	G	A	PASS	intron_variant	MODIFIER	LOC102156000	LOC102156000	transcript	XR_005359545.1	pseudogene	6	n.618+3651G>A
chr5	38973547	T	G	PASS	downstream_gene_variant	MODIFIER	LOC119876272	LOC119876272	transcript	XR_005358879.1	pseudogene	-1	n.*2913T>G
chr5	38973547	T	G	PASS	intergenic_region	MODIFIER	LOC100686585-LOC111096108	LOC100686585-LOC111096108	intergenic_region	LOC100686585_3-LOC111096108_3		-1	n.38973547T>G
chr5	39044235	G	A	PASS	intron_variant	MODIFIER	PMP22	PMP22	transcript	XM_038536947.1	protein_coding	3	c.178+3184C>T
chr5	39044235	G	A	PASS	intron_variant	MODIFIER	PMP22	PMP22	transcript	XM_038536948.1	protein_coding	3	c.178+3184C>T
chr5	45924482	C	T	PASS	missense_variant	MODERATE	CACHD1	CACHD1	transcript	XM_038538809.1	protein_coding	16	c.2398G>A	p.Gly800Arg
chr5	45931571	GCTCC	G	PASS	intron_variant	MODIFIER	CACHD1	CACHD1	transcript	XM_038538809.1	protein_coding	12	c.1843-558_1843-555delGGAG
chr5	45944873	G	A	PASS	intron_variant	MODIFIER	CACHD1	CACHD1	transcript	XM_038538809.1	protein_coding	8	c.1216+260C>T
chr5	46026418	G	A	PASS	intron_variant	MODIFIER	CACHD1	CACHD1	transcript	XM_038538809.1	protein_coding	1	c.259-6894C>T
chr5	46062272	C	T	PASS	intron_variant	MODIFIER	CACHD1	CACHD1	transcript	XM_038538809.1	protein_coding	1	c.258+36571G>A
chr5	48137835	G	GGGGGGGGGGGGC	PASS	intron_variant	MODIFIER	KANK4	KANK4	transcript	XM_038537328.1	protein_coding	1	c.-316-10534_-316-10533insGGGGGGGGGGGC
chr5	48137835	G	GGGGGGGGGGGGC	PASS	intron_variant	MODIFIER	KANK4	KANK4	transcript	XR_005359683.1	pseudogene	1	n.121-10534_121-10533insGGGGGGGGGGGC
chr5	48137835	G	GGGGGGGGGGGGC	PASS	intron_variant	MODIFIER	KANK4	KANK4	transcript	XM_038537330.1	protein_coding	1	c.-320-10534_-320-10533insGGGGGGGGGGGC
chr5	48137835	G	GGGGGGGGGGGGC	PASS	intron_variant	MODIFIER	KANK4	KANK4	transcript	XM_038537333.1	protein_coding	1	c.-72-17686_-72-17685insGGGGGGGGGGGC
chr5	48137835	G	GGGGGGGGGGGGC	PASS	intron_variant	MODIFIER	KANK4	KANK4	transcript	XM_038537329.1	protein_coding	1	c.-403-9868_-403-9867insGGGGGGGGGGGC
chr5	48952532	G	A	PASS	intron_variant	MODIFIER	NFIA	NFIA	transcript	XM_038537346.1	protein_coding	4	c.755-5664C>T
chr5	48952532	G	A	PASS	intron_variant	MODIFIER	NFIA	NFIA	transcript	XM_038537353.1	protein_coding	4	c.701-5664C>T
chr5	48952532	G	A	PASS	intron_variant	MODIFIER	NFIA	NFIA	transcript	XM_038537350.1	protein_coding	4	c.701-5664C>T
chr5	48952532	G	A	PASS	intron_variant	MODIFIER	NFIA	NFIA	transcript	XM_038537355.1	protein_coding	4	c.701-5664C>T
chr5	48952532	G	A	PASS	intron_variant	MODIFIER	NFIA	NFIA	transcript	XM_038537352.1	protein_coding	4	c.560-5664C>T
chr5	48952532	G	A	PASS	intron_variant	MODIFIER	NFIA	NFIA	transcript	XM_038537354.1	protein_coding	4	c.560-5664C>T
chr5	48952532	G	A	PASS	intron_variant	MODIFIER	NFIA	NFIA	transcript	XM_038537349.1	protein_coding	4	c.755-5664C>T
chr5	48952532	G	A	PASS	intron_variant	MODIFIER	NFIA	NFIA	transcript	XM_038537348.1	protein_coding	4	c.755-5664C>T
chr5	48952532	G	A	PASS	intron_variant	MODIFIER	NFIA	NFIA	transcript	XM_038537347.1	protein_coding	4	c.755-5664C>T
chr5	48952532	G	A	PASS	intron_variant	MODIFIER	NFIA	NFIA	transcript	XM_038537351.1	protein_coding	4	c.701-5664C>T
chr5	49051389	G	T	PASS	intron_variant	MODIFIER	NFIA	NFIA	transcript	XM_038537346.1	protein_coding	2	c.614-33543C>A
chr5	49051389	G	T	PASS	intron_variant	MODIFIER	NFIA	NFIA	transcript	XM_038537353.1	protein_coding	2	c.560-33543C>A
chr5	49051389	G	T	PASS	intron_variant	MODIFIER	NFIA	NFIA	transcript	XM_038537350.1	protein_coding	2	c.560-33543C>A
chr5	49051389	G	T	PASS	intron_variant	MODIFIER	NFIA	NFIA	transcript	XM_038537355.1	protein_coding	2	c.560-33543C>A
chr5	49051389	G	T	PASS	intron_variant	MODIFIER	NFIA	NFIA	transcript	XM_038537352.1	protein_coding	2	c.419-33543C>A
chr5	49051389	G	T	PASS	intron_variant	MODIFIER	NFIA	NFIA	transcript	XM_038537354.1	protein_coding	2	c.419-33543C>A
chr5	49051389	G	T	PASS	intron_variant	MODIFIER	NFIA	NFIA	transcript	XM_038537349.1	protein_coding	2	c.614-33543C>A
chr5	49051389	G	T	PASS	intron_variant	MODIFIER	NFIA	NFIA	transcript	XM_038537348.1	protein_coding	2	c.614-33543C>A
chr5	49051389	G	T	PASS	intron_variant	MODIFIER	NFIA	NFIA	transcript	XM_038537347.1	protein_coding	2	c.614-33543C>A
chr5	49051389	G	T	PASS	intron_variant	MODIFIER	NFIA	NFIA	transcript	XM_038537351.1	protein_coding	2	c.560-33543C>A
chr5	49078761	G	A	PASS	intron_variant	MODIFIER	NFIA	NFIA	transcript	XM_038537346.1	protein_coding	2	c.614-60915C>T
chr5	49078761	G	A	PASS	intron_variant	MODIFIER	NFIA	NFIA	transcript	XM_038537353.1	protein_coding	2	c.560-60915C>T
chr5	49078761	G	A	PASS	intron_variant	MODIFIER	NFIA	NFIA	transcript	XM_038537350.1	protein_coding	2	c.560-60915C>T
chr5	49078761	G	A	PASS	intron_variant	MODIFIER	NFIA	NFIA	transcript	XM_038537355.1	protein_coding	2	c.560-60915C>T
chr5	49078761	G	A	PASS	intron_variant	MODIFIER	NFIA	NFIA	transcript	XM_038537352.1	protein_coding	2	c.419-60915C>T
chr5	49078761	G	A	PASS	intron_variant	MODIFIER	NFIA	NFIA	transcript	XM_038537354.1	protein_coding	2	c.419-60915C>T
chr5	49078761	G	A	PASS	intron_variant	MODIFIER	NFIA	NFIA	transcript	XM_038537349.1	protein_coding	2	c.614-60915C>T
chr5	49078761	G	A	PASS	intron_variant	MODIFIER	NFIA	NFIA	transcript	XM_038537348.1	protein_coding	2	c.614-60915C>T
chr5	49078761	G	A	PASS	intron_variant	MODIFIER	NFIA	NFIA	transcript	XM_038537347.1	protein_coding	2	c.614-60915C>T
chr5	49078761	G	A	PASS	intron_variant	MODIFIER	NFIA	NFIA	transcript	XM_038537351.1	protein_coding	2	c.560-60915C>T
chr5	51636342	T	C	PASS	upstream_gene_variant	MODIFIER	LOC111095944	LOC111095944	transcript	XR_005359714.1	pseudogene	-1	n.-945A>G
chr5	51636342	T	C	PASS	upstream_gene_variant	MODIFIER	LOC111095944	LOC111095944	transcript	XR_005359715.1	pseudogene	-1	n.-945A>G
chr5	51636342	T	C	PASS	intron_variant	MODIFIER	LOC111095947	LOC111095947	transcript	XR_005359717.1	pseudogene	1	n.175-12938T>C
chr5	51686502	A	G	PASS	intergenic_region	MODIFIER	LOC111095947-DAB1	LOC111095947-DAB1	intergenic_region	LOC111095947_3-DAB1_3		-1	n.51686502A>G
chr5	51706008	T	C	PASS	intergenic_region	MODIFIER	LOC111095947-DAB1	LOC111095947-DAB1	intergenic_region	LOC111095947_3-DAB1_3		-1	n.51706008T>C
chr5	51963323	T	C	PASS	upstream_gene_variant	MODIFIER	DAB1	DAB1	transcript	XM_038537403.1	protein_coding	-1	c.-3474T>C
chr5	51963323	T	C	PASS	upstream_gene_variant	MODIFIER	DAB1	DAB1	transcript	XM_038537406.1	protein_coding	-1	c.-3285T>C
chr5	51963323	T	C	PASS	upstream_gene_variant	MODIFIER	DAB1	DAB1	transcript	XM_038537407.1	protein_coding	-1	c.-2902T>C
chr5	51963323	T	C	PASS	intron_variant	MODIFIER	DAB1	DAB1	transcript	XM_038537399.1	protein_coding	3	c.-1040+9039T>C
chr5	51963323	T	C	PASS	intron_variant	MODIFIER	DAB1	DAB1	transcript	XM_038537400.1	protein_coding	3	c.-910+9039T>C
chr5	51963323	T	C	PASS	intron_variant	MODIFIER	DAB1	DAB1	transcript	XM_038537401.1	protein_coding	3	c.-581+9039T>C
chr5	51963323	T	C	PASS	intron_variant	MODIFIER	DAB1	DAB1	transcript	XM_038537402.1	protein_coding	3	c.-477+9039T>C
chr5	51963323	T	C	PASS	intron_variant	MODIFIER	DAB1	DAB1	transcript	XM_038537411.1	protein_coding	3	c.-1153+9039T>C
chr5	53264146	T	A	PASS	intergenic_region	MODIFIER	LOC102156441-LOC119876276	LOC102156441-LOC119876276	intergenic_region	LOC102156441_3-LOC119876276		-1	n.53264146T>A
chr5	53543727	C	T	PASS	intron_variant	MODIFIER	LOC102156622	LOC102156622	transcript	XR_005359723.1	pseudogene	2	n.319+23489C>T
chr5	53543727	C	T	PASS	intron_variant	MODIFIER	LOC102156622	LOC102156622	transcript	XR_005359724.1	pseudogene	2	n.319+23489C>T
chr5	53543727	C	T	PASS	intron_variant	MODIFIER	LOC102156622	LOC102156622	transcript	XR_005359725.1	pseudogene	2	n.319+23489C>T
chr5	53543727	C	T	PASS	intron_variant	MODIFIER	LOC102156622	LOC102156622	transcript	XR_005359726.1	pseudogene	2	n.319+23489C>T
chr5	53543727	C	T	PASS	intron_variant	MODIFIER	LOC102156622	LOC102156622	transcript	XR_005359727.1	pseudogene	2	n.320-9198C>T
chr5	53543727	C	T	PASS	intron_variant	MODIFIER	LOC102156622	LOC102156622	transcript	XR_005359728.1	pseudogene	2	n.319+23489C>T
chr5	53543727	C	T	PASS	intron_variant	MODIFIER	LOC102156622	LOC102156622	transcript	XR_005359729.1	pseudogene	2	n.319+23489C>T
chr5	53543727	C	T	PASS	intron_variant	MODIFIER	LOC102156622	LOC102156622	transcript	XR_005359730.1	pseudogene	2	n.320-9198C>T
chr5	53543727	C	T	PASS	intron_variant	MODIFIER	LOC102156622	LOC102156622	transcript	XR_005359732.1	pseudogene	2	n.319+23489C>T
chr5	53543727	C	T	PASS	intron_variant	MODIFIER	LOC102156622	LOC102156622	transcript	XR_005359735.1	pseudogene	1	n.200+23713C>T
chr5	53543727	C	T	PASS	intron_variant	MODIFIER	LOC102156622	LOC102156622	transcript	XR_005359739.1	pseudogene	2	n.319+23489C>T
chr5	53543727	C	T	PASS	intron_variant	MODIFIER	LOC102156622	LOC102156622	transcript	XR_005359740.1	pseudogene	1	n.200+23713C>T
chr5	53543727	C	T	PASS	intron_variant	MODIFIER	LOC102156622	LOC102156622	transcript	XR_005359744.1	pseudogene	1	n.200+23713C>T
chr5	53543727	C	T	PASS	intron_variant	MODIFIER	LOC102156622	LOC102156622	transcript	XR_005359733.1	pseudogene	1	n.121+4607C>T
chr5	53543727	C	T	PASS	intron_variant	MODIFIER	LOC102156622	LOC102156622	transcript	XR_005359741.1	pseudogene	1	n.121+4607C>T
chr5	53543727	C	T	PASS	intron_variant	MODIFIER	LOC102156622	LOC102156622	transcript	XR_005359734.1	pseudogene	1	n.108+4607C>T
chr5	53635008	C	CAG	PASS	intron_variant	MODIFIER	LOC102156622	LOC102156622	transcript	XR_005359731.1	pseudogene	10	n.2607-4229_2607-4228insAG
chr5	53635008	C	CAG	PASS	intron_variant	MODIFIER	LOC102156622	LOC102156622	transcript	XR_005359723.1	pseudogene	10	n.1955-4229_1955-4228insAG
chr5	53635008	C	CAG	PASS	intron_variant	MODIFIER	LOC102156622	LOC102156622	transcript	XR_005359724.1	pseudogene	11	n.2087-4229_2087-4228insAG
chr5	53635008	C	CAG	PASS	intron_variant	MODIFIER	LOC102156622	LOC102156622	transcript	XR_005359725.1	pseudogene	9	n.1819-4229_1819-4228insAG
chr5	53635008	C	CAG	PASS	intron_variant	MODIFIER	LOC102156622	LOC102156622	transcript	XR_005359726.1	pseudogene	8	n.1178-4229_1178-4228insAG
chr5	53635008	C	CAG	PASS	intron_variant	MODIFIER	LOC102156622	LOC102156622	transcript	XR_005359727.1	pseudogene	11	n.2050-4229_2050-4228insAG
chr5	53635008	C	CAG	PASS	intron_variant	MODIFIER	LOC102156622	LOC102156622	transcript	XR_005359728.1	pseudogene	9	n.1314-4229_1314-4228insAG
chr5	53635008	C	CAG	PASS	intron_variant	MODIFIER	LOC102156622	LOC102156622	transcript	XR_005359729.1	pseudogene	10	n.1958-4229_1958-4228insAG
chr5	53635008	C	CAG	PASS	intron_variant	MODIFIER	LOC102156622	LOC102156622	transcript	XR_005359730.1	pseudogene	9	n.1273-4229_1273-4228insAG
chr5	53635008	C	CAG	PASS	intron_variant	MODIFIER	LOC102156622	LOC102156622	transcript	XR_005359732.1	pseudogene	7	n.1104-4229_1104-4228insAG
chr5	53635008	C	CAG	PASS	intron_variant	MODIFIER	LOC102156622	LOC102156622	transcript	XR_005359735.1	pseudogene	9	n.1836-4229_1836-4228insAG
chr5	53635008	C	CAG	PASS	intron_variant	MODIFIER	LOC102156622	LOC102156622	transcript	XR_005359739.1	pseudogene	9	n.1836-4229_1836-4228insAG
chr5	53635008	C	CAG	PASS	intron_variant	MODIFIER	LOC102156622	LOC102156622	transcript	XR_005359740.1	pseudogene	7	n.1059-4229_1059-4228insAG
chr5	53635008	C	CAG	PASS	intron_variant	MODIFIER	LOC102156622	LOC102156622	transcript	XR_005359744.1	pseudogene	8	n.1195-4229_1195-4228insAG
chr5	53635008	C	CAG	PASS	intron_variant	MODIFIER	LOC102156622	LOC102156622	transcript	XR_005359733.1	pseudogene	9	n.1757-4229_1757-4228insAG
chr5	53635008	C	CAG	PASS	intron_variant	MODIFIER	LOC102156622	LOC102156622	transcript	XR_005359741.1	pseudogene	7	n.980-4229_980-4228insAG
chr5	53635008	C	CAG	PASS	intron_variant	MODIFIER	LOC102156622	LOC102156622	transcript	XR_005359734.1	pseudogene	10	n.1839-4229_1839-4228insAG
chr5	53635008	C	CAG	PASS	intron_variant	MODIFIER	LOC102156622	LOC102156622	transcript	XR_005359738.1	pseudogene	9	n.2476-4229_2476-4228insAG
chr5	53635008	C	CAG	PASS	intron_variant	MODIFIER	LOC102156622	LOC102156622	transcript	XR_005359742.1	pseudogene	7	n.1317-4229_1317-4228insAG
chr5	53635008	C	CAG	PASS	intron_variant	MODIFIER	LOC102156622	LOC102156622	transcript	XR_005359736.1	pseudogene	9	n.2235-4229_2235-4228insAG
chr5	53635008	C	CAG	PASS	intron_variant	MODIFIER	LOC102156622	LOC102156622	transcript	XR_005359743.1	pseudogene	7	n.1450-4229_1450-4228insAG
chr5	53635008	C	CAG	PASS	intron_variant	MODIFIER	LOC102156622	LOC102156622	transcript	XR_005359737.1	pseudogene	9	n.1760-4229_1760-4228insAG
chr5	58221804	C	T	PASS	intron_variant	MODIFIER	PRDM16	PRDM16	transcript	XM_038537722.1	protein_coding	1	c.37+41887C>T
chr5	58221804	C	T	PASS	intron_variant	MODIFIER	PRDM16	PRDM16	transcript	XM_038537723.1	protein_coding	1	c.37+41887C>T
chr5	58221804	C	T	PASS	intron_variant	MODIFIER	PRDM16	PRDM16	transcript	XM_038537724.1	protein_coding	1	c.37+41887C>T
chr5	58221804	C	T	PASS	intron_variant	MODIFIER	PRDM16	PRDM16	transcript	XM_038537725.1	protein_coding	1	c.37+41887C>T
chr5	58221804	C	T	PASS	intron_variant	MODIFIER	PRDM16	PRDM16	transcript	XM_038537726.1	protein_coding	1	c.37+41887C>T
chr5	59134716	C	T	PASS	intergenic_region	MODIFIER	LOC100687688-LOC102151862	LOC100687688-LOC102151862	intergenic_region	LOC100687688_3-LOC102151862_3		-1	n.59134716C>T
chr5	60731277	A	C	PASS	intron_variant	MODIFIER	ACOT7	ACOT7	transcript	XM_038537793.1	protein_coding	1	c.158+7710T>G
chr5	64083381	G	A	PASS	downstream_gene_variant	MODIFIER	LOC489647	LOC489647	transcript	XM_038537960.1	protein_coding	-1	c.*2007G>A
chr5	64083381	G	A	PASS	intron_variant	MODIFIER	GAS8	GAS8	transcript	XM_038537961.1	protein_coding	10	c.1287+237C>T
chr5	64083381	G	A	PASS	intron_variant	MODIFIER	GAS8	GAS8	transcript	XM_038537962.1	protein_coding	7	c.795+237C>T
chr5	64083381	G	A	PASS	intron_variant	MODIFIER	GAS8	GAS8	transcript	XM_038537964.1	protein_coding	7	c.750+237C>T
chr5	64083381	G	A	PASS	intron_variant	MODIFIER	GAS8	GAS8	transcript	XM_038537963.1	protein_coding	7	c.750+237C>T
chr5	64257766	G	C	PASS	upstream_gene_variant	MODIFIER	SPIRE2	SPIRE2	transcript	XM_038537982.1	protein_coding	-1	c.-343C>G
chr5	64257766	G	C	PASS	upstream_gene_variant	MODIFIER	SPIRE2	SPIRE2	transcript	XM_038537983.1	protein_coding	-1	c.-1450C>G
chr5	64257766	G	C	PASS	intergenic_region	MODIFIER	SPIRE2-FANCA	SPIRE2-FANCA	intergenic_region	SPIRE2_3-FANCA_3		-1	n.64257766G>C
chr5	64693964	T	C	PASS	intron_variant	MODIFIER	ANKRD11	ANKRD11	transcript	XM_038538028.1	protein_coding	4	c.226+568T>C
chr5	64693964	T	C	PASS	intron_variant	MODIFIER	ANKRD11	ANKRD11	transcript	XM_038538032.1	protein_coding	4	c.226+568T>C
chr5	64693964	T	C	PASS	intron_variant	MODIFIER	ANKRD11	ANKRD11	transcript	XM_038538030.1	protein_coding	4	c.226+568T>C
chr5	64693964	T	C	PASS	intron_variant	MODIFIER	ANKRD11	ANKRD11	transcript	XM_038538031.1	protein_coding	4	c.226+568T>C
chr5	64693964	T	C	PASS	intron_variant	MODIFIER	ANKRD11	ANKRD11	transcript	XM_038538033.1	protein_coding	4	c.27+568T>C
chr5	64693964	T	C	PASS	intron_variant	MODIFIER	ANKRD11	ANKRD11	transcript	XM_038538034.1	protein_coding	4	c.27+568T>C
chr5	64693964	T	C	PASS	intron_variant	MODIFIER	ANKRD11	ANKRD11	transcript	XM_038538029.1	protein_coding	4	c.226+568T>C
chr5	66218474	C	A	PASS	synonymous_variant	LOW	FBXO31	FBXO31	transcript	XM_038538098.1	protein_coding	8	c.1002C>A	p.Gly334Gly
chr5	66218474	C	A	PASS	synonymous_variant	LOW	FBXO31	FBXO31	transcript	XM_038538099.1	protein_coding	7	c.915C>A	p.Gly305Gly
chr5	66439568	G	C	PASS	intergenic_region	MODIFIER	LOC119876310-LOC111096005	LOC119876310-LOC111096005	intergenic_region	LOC119876310-LOC111096005_3		-1	n.66439568G>C
chr5	66484234	C	T	PASS	intergenic_region	MODIFIER	LOC119876310-LOC111096005	LOC119876310-LOC111096005	intergenic_region	LOC119876310-LOC111096005_3		-1	n.66484234C>T
chr5	66573898	G	A	PASS	intergenic_region	MODIFIER	LOC119876310-LOC111096005	LOC119876310-LOC111096005	intergenic_region	LOC119876310-LOC111096005_3		-1	n.66573898G>A
chr5	66856801	C	A	PASS	intron_variant	MODIFIER	LOC102153633	LOC102153633	transcript	XR_005359972.1	pseudogene	1	n.155-2314C>A
chr5	66856801	C	A	PASS	intron_variant	MODIFIER	LOC102153633	LOC102153633	transcript	XR_005359974.1	pseudogene	1	n.155-2314C>A
chr5	66856801	C	A	PASS	intron_variant	MODIFIER	LOC102153633	LOC102153633	transcript	XR_005359975.1	pseudogene	1	n.135+14258C>A
chr5	67342311	G	A	PASS	intergenic_region	MODIFIER	LOC100684304-COX4I1	LOC100684304-COX4I1	intergenic_region	LOC100684304_3-COX4I1_3		-1	n.67342311G>A
chr5	67536656	A	AAT	PASS	intron_variant	MODIFIER	GSE1	GSE1	transcript	XM_038538119.1	protein_coding	2	c.1508-2522_1508-2521insAT
chr5	67536656	A	AAT	PASS	intron_variant	MODIFIER	GSE1	GSE1	transcript	XM_038538123.1	protein_coding	2	c.1508-13799_1508-13798insAT
chr5	67536656	A	AAT	PASS	intron_variant	MODIFIER	GSE1	GSE1	transcript	XM_038538120.1	protein_coding	2	c.1508-2522_1508-2521insAT
chr5	67536656	A	AAT	PASS	intron_variant	MODIFIER	GSE1	GSE1	transcript	XM_038538121.1	protein_coding	2	c.1508-2522_1508-2521insAT
chr5	67536656	A	AAT	PASS	intron_variant	MODIFIER	GSE1	GSE1	transcript	XM_038538122.1	protein_coding	2	c.1508-2522_1508-2521insAT
chr5	67536657	G	GC	PASS	intron_variant	MODIFIER	GSE1	GSE1	transcript	XM_038538119.1	protein_coding	2	c.1508-2523_1508-2522insG
chr5	67536657	G	GC	PASS	intron_variant	MODIFIER	GSE1	GSE1	transcript	XM_038538123.1	protein_coding	2	c.1508-13800_1508-13799insG
chr5	67536657	G	GC	PASS	intron_variant	MODIFIER	GSE1	GSE1	transcript	XM_038538120.1	protein_coding	2	c.1508-2523_1508-2522insG
chr5	67536657	G	GC	PASS	intron_variant	MODIFIER	GSE1	GSE1	transcript	XM_038538121.1	protein_coding	2	c.1508-2523_1508-2522insG
chr5	67536657	G	GC	PASS	intron_variant	MODIFIER	GSE1	GSE1	transcript	XM_038538122.1	protein_coding	2	c.1508-2523_1508-2522insG
chr5	67542093	G	C	PASS	intron_variant	MODIFIER	GSE1	GSE1	transcript	XM_038538119.1	protein_coding	2	c.1508-7958C>G
chr5	67542093	G	C	PASS	intron_variant	MODIFIER	GSE1	GSE1	transcript	XM_038538123.1	protein_coding	2	c.1508-19235C>G
chr5	67542093	G	C	PASS	intron_variant	MODIFIER	GSE1	GSE1	transcript	XM_038538120.1	protein_coding	2	c.1508-7958C>G
chr5	67542093	G	C	PASS	intron_variant	MODIFIER	GSE1	GSE1	transcript	XM_038538121.1	protein_coding	2	c.1508-7958C>G
chr5	67542093	G	C	PASS	intron_variant	MODIFIER	GSE1	GSE1	transcript	XM_038538122.1	protein_coding	2	c.1508-7958C>G
chr5	67579491	G	A	PASS	intron_variant	MODIFIER	GSE1	GSE1	transcript	XM_038538119.1	protein_coding	2	c.1508-45356C>T
chr5	67579491	G	A	PASS	intron_variant	MODIFIER	GSE1	GSE1	transcript	XM_038538123.1	protein_coding	2	c.1508-56633C>T
chr5	67579491	G	A	PASS	intron_variant	MODIFIER	GSE1	GSE1	transcript	XM_038538120.1	protein_coding	2	c.1508-45356C>T
chr5	67579491	G	A	PASS	intron_variant	MODIFIER	GSE1	GSE1	transcript	XM_038538121.1	protein_coding	2	c.1508-45356C>T
chr5	67579491	G	A	PASS	intron_variant	MODIFIER	GSE1	GSE1	transcript	XM_038538122.1	protein_coding	2	c.1508-45356C>T
chr5	67805285	T	G	PASS	intron_variant	MODIFIER	GSE1	GSE1	transcript	XM_038538119.1	protein_coding	1	c.1327-47640A>C
chr5	67805285	T	G	PASS	intron_variant	MODIFIER	GSE1	GSE1	transcript	XM_038538123.1	protein_coding	1	c.1327-47640A>C
chr5	67805285	T	G	PASS	intron_variant	MODIFIER	GSE1	GSE1	transcript	XM_038538120.1	protein_coding	1	c.1327-47640A>C
chr5	67805285	T	G	PASS	intron_variant	MODIFIER	GSE1	GSE1	transcript	XM_038538121.1	protein_coding	1	c.1327-47640A>C
chr5	67805285	T	G	PASS	intron_variant	MODIFIER	GSE1	GSE1	transcript	XM_038538122.1	protein_coding	1	c.1327-47640A>C
chr5	67915153	A	T	PASS	intergenic_region	MODIFIER	GSE1-LOC119872031	GSE1-LOC119872031	intergenic_region	GSE1_3-LOC119872031_3		-1	n.67915153A>T
chr5	68669491	C	CTG	PASS	upstream_gene_variant	MODIFIER	LOC119876313	LOC119876313	transcript	XM_038538147.1	protein_coding	-1	c.-1747_-1746insCA
chr5	68669491	C	CTG	PASS	upstream_gene_variant	MODIFIER	TAF1C	TAF1C	transcript	XM_038538150.1	protein_coding	-1	c.-3700_-3699insTG
chr5	68669491	C	CTG	PASS	upstream_gene_variant	MODIFIER	LOC119876313	LOC119876313	transcript	XM_038538148.1	protein_coding	-1	c.-1747_-1746insCA
chr5	68669491	C	CTG	PASS	upstream_gene_variant	MODIFIER	LOC119876313	LOC119876313	transcript	XM_038538149.1	protein_coding	-1	c.-1747_-1746insCA
chr5	68669491	C	CTG	PASS	upstream_gene_variant	MODIFIER	TAF1C	TAF1C	transcript	XM_038538151.1	protein_coding	-1	c.-4211_-4210insTG
chr5	68669491	C	CTG	PASS	intergenic_region	MODIFIER	LOC119876313-TAF1C	LOC119876313-TAF1C	intergenic_region	LOC119876313_2-TAF1C_2		-1	n.68669491_68669492insTG
chr5	71041710	A	C	PASS	upstream_gene_variant	MODIFIER	CMIP	CMIP	transcript	XM_038538199.1	protein_coding	-1	c.-749T>G
chr5	71041710	A	C	PASS	intron_variant	MODIFIER	LOC119871935	LOC119871935	transcript	XR_005360026.1	pseudogene	1	n.83-557A>C
chr5	71041710	A	C	PASS	intron_variant	MODIFIER	LOC119871935	LOC119871935	transcript	XR_005360027.1	pseudogene	1	n.83-557A>C
chr5	71349662	G	A	PASS	upstream_gene_variant	MODIFIER	ATMIN	ATMIN	transcript	XM_038538216.1	protein_coding	-1	c.-2145C>T
chr5	71349662	G	A	PASS	intron_variant	MODIFIER	ATMIN	ATMIN	transcript	XM_038538213.1	protein_coding	1	c.370-2991C>T
chr5	71349662	G	A	PASS	intron_variant	MODIFIER	ATMIN	ATMIN	transcript	XM_038538214.1	protein_coding	1	c.49-2991C>T
chr5	71349662	G	A	PASS	intron_variant	MODIFIER	ATMIN	ATMIN	transcript	XM_038538215.1	protein_coding	1	c.-132-2991C>T
chr5	72068628	G	A	PASS	intron_variant	MODIFIER	LOC102156069	LOC102156069	transcript	XR_005360052.1	pseudogene	5	n.718-18091G>A
chr5	72068628	G	A	PASS	intron_variant	MODIFIER	LOC102156069	LOC102156069	transcript	XR_005360048.1	pseudogene	2	n.337-13496G>A
chr5	72068628	G	A	PASS	intron_variant	MODIFIER	LOC102156069	LOC102156069	transcript	XR_005360049.1	pseudogene	4	n.623-18091G>A
chr5	72068628	G	A	PASS	intron_variant	MODIFIER	LOC102156069	LOC102156069	transcript	XR_005360050.1	pseudogene	2	n.337-18091G>A
chr5	72068628	G	A	PASS	intron_variant	MODIFIER	LOC102156069	LOC102156069	transcript	XR_005360051.1	pseudogene	2	n.337-18091G>A
chr5	72068628	G	A	PASS	intron_variant	MODIFIER	LOC102156069	LOC102156069	transcript	XR_005360053.1	pseudogene	4	n.623-18091G>A
chr5	72068628	G	A	PASS	intron_variant	MODIFIER	LOC102156069	LOC102156069	transcript	XR_005360054.1	pseudogene	2	n.378-13496G>A
chr5	76715315	C	T	PASS	intron_variant	MODIFIER	GLG1	GLG1	transcript	XM_038538335.1	protein_coding	8	c.1474-653C>T
chr5	77096323	C	T	PASS	intron_variant	MODIFIER	SF3B3	SF3B3	transcript	XM_038538355.1	protein_coding	11	c.1403-1299C>T
chr5	77096323	C	T	PASS	intron_variant	MODIFIER	SF3B3	SF3B3	transcript	XM_038538356.1	protein_coding	11	c.1403-1299C>T
chr5	77653371	C	A	PASS	5_prime_UTR_premature_start_codon_gain_variant	LOW	HYDIN	HYDIN	transcript	XM_038538389.1	protein_coding	1	c.-33G>T
chr5	77653371	C	A	PASS	5_prime_UTR_premature_start_codon_gain_variant	LOW	HYDIN	HYDIN	transcript	XM_038538391.1	protein_coding	1	c.-33G>T
chr5	77653371	C	A	PASS	5_prime_UTR_premature_start_codon_gain_variant	LOW	HYDIN	HYDIN	transcript	XM_038538392.1	protein_coding	1	c.-33G>T
chr5	77653371	C	A	PASS	5_prime_UTR_premature_start_codon_gain_variant	LOW	HYDIN	HYDIN	transcript	XM_038538393.1	protein_coding	1	c.-33G>T
chr5	77653371	C	A	PASS	5_prime_UTR_variant	MODIFIER	HYDIN	HYDIN	transcript	XM_038538389.1	protein_coding	1	c.-33G>T
chr5	77653371	C	A	PASS	5_prime_UTR_variant	MODIFIER	HYDIN	HYDIN	transcript	XM_038538391.1	protein_coding	1	c.-33G>T
chr5	77653371	C	A	PASS	5_prime_UTR_variant	MODIFIER	HYDIN	HYDIN	transcript	XM_038538392.1	protein_coding	1	c.-33G>T
chr5	77653371	C	A	PASS	5_prime_UTR_variant	MODIFIER	HYDIN	HYDIN	transcript	XM_038538393.1	protein_coding	1	c.-33G>T
chr5	77653371	C	A	PASS	upstream_gene_variant	MODIFIER	LOC102156275	LOC102156275	transcript	XR_005360108.1	pseudogene	-1	n.-356C>A
chr5	77653371	C	A	PASS	intron_variant	MODIFIER	HYDIN	HYDIN	transcript	XM_038538390.1	protein_coding	2	c.-23-26593G>T
chr5	77678942	A	C	PASS	intron_variant	MODIFIER	HYDIN	HYDIN	transcript	XM_038538390.1	protein_coding	2	c.-24+7093T>G
chr5	78079970	T	C	PASS	intron_variant	MODIFIER	PHLPP2	PHLPP2	transcript	XM_038538423.1	protein_coding	1	c.100-1487A>G
chr6	19830098	C	T	PASS	intergenic_region	MODIFIER	LOC102155858-LOC119872439	LOC102155858-LOC119872439	intergenic_region	LOC102155858_3-LOC119872439_3		-1	n.19830098C>T
chr6	38242072	A	AAT	PASS	downstream_gene_variant	MODIFIER	LOC100688087	LOC100688087	transcript	XM_038540602.1	protein_coding	-1	c.*6735_*6736insAT
chr6	38242072	A	AAT	PASS	downstream_gene_variant	MODIFIER	LOC100688087	LOC100688087	transcript	XM_038540603.1	protein_coding	-1	c.*6735_*6736insAT
chr6	38242072	A	AAT	PASS	downstream_gene_variant	MODIFIER	LOC100688087	LOC100688087	transcript	XM_038540604.1	protein_coding	-1	c.*6735_*6736insAT
chr6	38242072	A	AAT	PASS	intergenic_region	MODIFIER	LOC100683217-LOC100688087	LOC100683217-LOC100688087	intergenic_region	LOC100683217_3-LOC100688087_2		-1	n.38242072_38242073insAT
chr6	43203549	C	T	PASS	intron_variant	MODIFIER	WDR47	WDR47	transcript	XM_038541108.1	protein_coding	2	c.-51+1874C>T
chr6	43203549	C	T	PASS	intron_variant	MODIFIER	WDR47	WDR47	transcript	XM_038541109.1	protein_coding	3	c.-51+818C>T
chr6	43203549	C	T	PASS	intron_variant	MODIFIER	WDR47	WDR47	transcript	XM_038541110.1	protein_coding	2	c.-120+1874C>T
chr6	43203549	C	T	PASS	intron_variant	MODIFIER	WDR47	WDR47	transcript	XM_038541111.1	protein_coding	1	c.-50-8273C>T
chr6	63844223	G	A	PASS	intron_variant	MODIFIER	LOC111096427	LOC111096427	transcript	XR_005361340.1	pseudogene	3	n.2095+190C>T
chr6	63844223	G	A	PASS	intron_variant	MODIFIER	LOC111096427	LOC111096427	transcript	XR_005361343.1	pseudogene	3	n.2095+190C>T
chr6	63844223	G	A	PASS	intron_variant	MODIFIER	LOC111096427	LOC111096427	transcript	XR_005361342.1	pseudogene	3	n.2095+190C>T
chr6	63844223	G	A	PASS	intron_variant	MODIFIER	LOC111096427	LOC111096427	transcript	XR_005361345.1	pseudogene	4	n.973+190C>T
chr6	63844223	G	A	PASS	intron_variant	MODIFIER	LOC111096427	LOC111096427	transcript	XR_005361341.1	pseudogene	3	n.2095+190C>T
chr6	63844223	G	A	PASS	intron_variant	MODIFIER	LOC111096427	LOC111096427	transcript	XR_005361344.1	pseudogene	3	n.2095+190C>T
chr6	67294469	C	T	PASS	intergenic_region	MODIFIER	LOC102152021-LOC119872369	LOC102152021-LOC119872369	intergenic_region	LOC102152021_5-LOC119872369_3		-1	n.67294469C>T
chr6	77833354	A	G	PASS	upstream_gene_variant	MODIFIER	GNG12	GNG12	transcript	XM_038541697.1	protein_coding	-1	c.-561A>G
chr6	77833354	A	G	PASS	upstream_gene_variant	MODIFIER	GNG12	GNG12	transcript	XM_038541701.1	protein_coding	-1	c.-507A>G
chr6	77833354	A	G	PASS	intron_variant	MODIFIER	GNG12	GNG12	transcript	XM_038541700.1	protein_coding	1	c.-81+263A>G
chr7	53887958	G	A	PASS	intron_variant	MODIFIER	FHOD3	FHOD3	transcript	XM_038543473.1	protein_coding	1	c.165+12340C>T
chr7	53887958	G	A	PASS	intron_variant	MODIFIER	FHOD3	FHOD3	transcript	XM_038543474.1	protein_coding	1	c.165+12340C>T
chr7	53887958	G	A	PASS	intron_variant	MODIFIER	FHOD3	FHOD3	transcript	XM_038543475.1	protein_coding	1	c.165+12340C>T
chr7	53887958	G	A	PASS	intron_variant	MODIFIER	FHOD3	FHOD3	transcript	XM_038543477.1	protein_coding	1	c.165+12340C>T
chr7	53887958	G	A	PASS	intron_variant	MODIFIER	FHOD3	FHOD3	transcript	XM_038543478.1	protein_coding	1	c.165+12340C>T
chr7	53887958	G	A	PASS	intron_variant	MODIFIER	FHOD3	FHOD3	transcript	XM_038543479.1	protein_coding	1	c.165+12340C>T
chr7	53887958	G	A	PASS	intron_variant	MODIFIER	FHOD3	FHOD3	transcript	XM_038543480.1	protein_coding	1	c.165+12340C>T
chr7	53887958	G	A	PASS	intron_variant	MODIFIER	FHOD3	FHOD3	transcript	XM_038543483.1	protein_coding	1	c.165+12340C>T
chr7	53887958	G	A	PASS	intron_variant	MODIFIER	FHOD3	FHOD3	transcript	XM_038543482.1	protein_coding	1	c.165+12340C>T
chr7	62069257	C	CGCGCG	PASS	intron_variant	MODIFIER	KCTD1	KCTD1	transcript	XM_038543619.1	protein_coding	1	c.9+1211_9+1212insGCGCG
chr8	757322	G	A	PASS	intergenic_region	MODIFIER	OR6AA7-OR6C4	OR6AA7-OR6C4	intergenic_region	OR6AA7_3-OR6C4_2		-1	n.757322G>A
chr8	2141461	C	T	PASS	intron_variant	MODIFIER	ITPK1	ITPK1	transcript	XM_038544131.1	protein_coding	2	c.120+26380G>A
chr8	2141461	C	T	PASS	intron_variant	MODIFIER	ITPK1	ITPK1	transcript	XM_038544133.1	protein_coding	2	c.120+26380G>A
chr8	2141461	C	T	PASS	intron_variant	MODIFIER	ITPK1	ITPK1	transcript	XR_005363019.1	pseudogene	2	n.257+26380G>A
chr8	2141461	C	T	PASS	intron_variant	MODIFIER	ITPK1	ITPK1	transcript	XR_005363020.1	pseudogene	2	n.257+26380G>A
chr8	2141461	C	T	PASS	intron_variant	MODIFIER	ITPK1	ITPK1	transcript	XR_005363021.1	pseudogene	2	n.257+26380G>A
chr8	2141461	C	T	PASS	intron_variant	MODIFIER	ITPK1	ITPK1	transcript	XR_005363022.1	pseudogene	2	n.257+26380G>A
chr8	2141461	C	T	PASS	intron_variant	MODIFIER	ITPK1	ITPK1	transcript	XM_038544132.1	protein_coding	2	c.120+26380G>A
chr8	3583268	G	A	PASS	intron_variant	MODIFIER	SLC7A8	SLC7A8	transcript	NM_001287169.1_3	protein_coding	3	c.508+1762C>T
chr8	7446797	T	A	PASS	intergenic_region	MODIFIER	LOC119873147-LOC111096973	LOC119873147-LOC111096973	intergenic_region	LOC119873147_3-LOC111096973_3		-1	n.7446797T>A
chr8	7524697	T	C	PASS	intergenic_region	MODIFIER	LOC111096973-LOC119876485	LOC111096973-LOC119876485	intergenic_region	LOC111096973_3-LOC119876485		-1	n.7524697T>C
chr8	9462111	T	G	PASS	intron_variant	MODIFIER	PRKD1	PRKD1	transcript	XM_038544379.1	protein_coding	1	c.267+326A>C
chr8	9462111	T	G	PASS	intron_variant	MODIFIER	PRKD1	PRKD1	transcript	XM_038544380.1	protein_coding	1	c.267+326A>C
chr8	9462112	C	G	PASS	intron_variant	MODIFIER	PRKD1	PRKD1	transcript	XM_038544379.1	protein_coding	1	c.267+325G>C
chr8	9462112	C	G	PASS	intron_variant	MODIFIER	PRKD1	PRKD1	transcript	XM_038544380.1	protein_coding	1	c.267+325G>C
chr8	22513042	C	A	PASS	intergenic_region	MODIFIER	LOC111097015-LOC119872819	LOC111097015-LOC119872819	intergenic_region	LOC111097015_3-LOC119872819_3		-1	n.22513042C>A
chr8	63475867	GGT	G	PASS	intergenic_region	MODIFIER	DDX24-LOC119872921	DDX24-LOC119872921	intergenic_region	DDX24_3-LOC119872921_3		-1	n.63475868_63475869delGT
chr8	71843137	C	G	PASS	downstream_gene_variant	MODIFIER	KLC1	KLC1	transcript	XM_038545852.1	protein_coding	-1	c.*3734C>G
chr8	71843137	C	G	PASS	downstream_gene_variant	MODIFIER	KLC1	KLC1	transcript	XM_038545855.1	protein_coding	-1	c.*3734C>G
chr8	71843137	C	G	PASS	downstream_gene_variant	MODIFIER	KLC1	KLC1	transcript	XM_038545858.1	protein_coding	-1	c.*3734C>G
chr8	71843137	C	G	PASS	downstream_gene_variant	MODIFIER	KLC1	KLC1	transcript	XM_038545859.1	protein_coding	-1	c.*3710C>G
chr8	71843137	C	G	PASS	downstream_gene_variant	MODIFIER	KLC1	KLC1	transcript	XM_038545860.1	protein_coding	-1	c.*3710C>G
chr8	71843137	C	G	PASS	downstream_gene_variant	MODIFIER	KLC1	KLC1	transcript	XM_038545853.1	protein_coding	-1	c.*2199C>G
chr8	71843137	C	G	PASS	downstream_gene_variant	MODIFIER	KLC1	KLC1	transcript	XM_038545856.1	protein_coding	-1	c.*2199C>G
chr8	71843137	C	G	PASS	intron_variant	MODIFIER	KLC1	KLC1	transcript	XM_038545848.1	protein_coding	15	c.1782-1537C>G
chr8	71843137	C	G	PASS	intron_variant	MODIFIER	KLC1	KLC1	transcript	XM_038545849.1	protein_coding	15	c.1782-1537C>G
chr8	71843137	C	G	PASS	intron_variant	MODIFIER	KLC1	KLC1	transcript	XM_038545851.1	protein_coding	14	c.1782-1537C>G
chr8	71843137	C	G	PASS	intron_variant	MODIFIER	KLC1	KLC1	transcript	XM_038545841.1	protein_coding	13	c.1758-1537C>G
chr8	71843137	C	G	PASS	intron_variant	MODIFIER	KLC1	KLC1	transcript	XM_038545842.1	protein_coding	13	c.1755-1537C>G
chr8	71843137	C	G	PASS	intron_variant	MODIFIER	KLC1	KLC1	transcript	XM_038545844.1	protein_coding	13	c.1731-1537C>G
chr8	71843137	C	G	PASS	intron_variant	MODIFIER	KLC1	KLC1	transcript	XM_038545843.1	protein_coding	13	c.1782-1537C>G
chr8	71843137	C	G	PASS	intron_variant	MODIFIER	KLC1	KLC1	transcript	XM_038545845.1	protein_coding	13	c.1781+2050C>G
chr8	71843137	C	G	PASS	intron_variant	MODIFIER	KLC1	KLC1	transcript	XM_038545846.1	protein_coding	13	c.1757+2050C>G
chr8	71843137	C	G	PASS	intron_variant	MODIFIER	KLC1	KLC1	transcript	XM_038545847.1	protein_coding	13	c.1754+2050C>G
chr8	71843137	C	G	PASS	intron_variant	MODIFIER	KLC1	KLC1	transcript	XM_038545854.1	protein_coding	12	c.1624-6855C>G
chr8	71843137	C	G	PASS	intron_variant	MODIFIER	KLC1	KLC1	transcript	XM_038545857.1	protein_coding	12	c.1600-6855C>G
chr8	71843140	C	T	PASS	downstream_gene_variant	MODIFIER	KLC1	KLC1	transcript	XM_038545852.1	protein_coding	-1	c.*3737C>T
chr8	71843140	C	T	PASS	downstream_gene_variant	MODIFIER	KLC1	KLC1	transcript	XM_038545855.1	protein_coding	-1	c.*3737C>T
chr8	71843140	C	T	PASS	downstream_gene_variant	MODIFIER	KLC1	KLC1	transcript	XM_038545858.1	protein_coding	-1	c.*3737C>T
chr8	71843140	C	T	PASS	downstream_gene_variant	MODIFIER	KLC1	KLC1	transcript	XM_038545859.1	protein_coding	-1	c.*3713C>T
chr8	71843140	C	T	PASS	downstream_gene_variant	MODIFIER	KLC1	KLC1	transcript	XM_038545860.1	protein_coding	-1	c.*3713C>T
chr8	71843140	C	T	PASS	downstream_gene_variant	MODIFIER	KLC1	KLC1	transcript	XM_038545853.1	protein_coding	-1	c.*2202C>T
chr8	71843140	C	T	PASS	downstream_gene_variant	MODIFIER	KLC1	KLC1	transcript	XM_038545856.1	protein_coding	-1	c.*2202C>T
chr8	71843140	C	T	PASS	intron_variant	MODIFIER	KLC1	KLC1	transcript	XM_038545848.1	protein_coding	15	c.1782-1534C>T
chr8	71843140	C	T	PASS	intron_variant	MODIFIER	KLC1	KLC1	transcript	XM_038545849.1	protein_coding	15	c.1782-1534C>T
chr8	71843140	C	T	PASS	intron_variant	MODIFIER	KLC1	KLC1	transcript	XM_038545851.1	protein_coding	14	c.1782-1534C>T
chr8	71843140	C	T	PASS	intron_variant	MODIFIER	KLC1	KLC1	transcript	XM_038545841.1	protein_coding	13	c.1758-1534C>T
chr8	71843140	C	T	PASS	intron_variant	MODIFIER	KLC1	KLC1	transcript	XM_038545842.1	protein_coding	13	c.1755-1534C>T
chr8	71843140	C	T	PASS	intron_variant	MODIFIER	KLC1	KLC1	transcript	XM_038545844.1	protein_coding	13	c.1731-1534C>T
chr8	71843140	C	T	PASS	intron_variant	MODIFIER	KLC1	KLC1	transcript	XM_038545843.1	protein_coding	13	c.1782-1534C>T
chr8	71843140	C	T	PASS	intron_variant	MODIFIER	KLC1	KLC1	transcript	XM_038545845.1	protein_coding	13	c.1781+2053C>T
chr8	71843140	C	T	PASS	intron_variant	MODIFIER	KLC1	KLC1	transcript	XM_038545846.1	protein_coding	13	c.1757+2053C>T
chr8	71843140	C	T	PASS	intron_variant	MODIFIER	KLC1	KLC1	transcript	XM_038545847.1	protein_coding	13	c.1754+2053C>T
chr8	71843140	C	T	PASS	intron_variant	MODIFIER	KLC1	KLC1	transcript	XM_038545854.1	protein_coding	12	c.1624-6852C>T
chr8	71843140	C	T	PASS	intron_variant	MODIFIER	KLC1	KLC1	transcript	XM_038545857.1	protein_coding	12	c.1600-6852C>T
chr9	24309	C	T	PASS	intergenic_region	MODIFIER	CHR_START-METRNL	CHR_START-METRNL	intergenic_region	CHR_START-METRNL_3		-1	n.24309C>T
chr9	27345	C	A	PASS	intergenic_region	MODIFIER	CHR_START-METRNL	CHR_START-METRNL	intergenic_region	CHR_START-METRNL_3		-1	n.27345C>A
chr9	130874	G	A	PASS	intergenic_region	MODIFIER	CHR_START-METRNL	CHR_START-METRNL	intergenic_region	CHR_START-METRNL_3		-1	n.130874G>A
chr9	212256	C	A	PASS	intergenic_region	MODIFIER	CHR_START-METRNL	CHR_START-METRNL	intergenic_region	CHR_START-METRNL_3		-1	n.212256C>A
chr9	905747	C	G	PASS	intron_variant	MODIFIER	CSNK1D	CSNK1D	transcript	XM_038546245.1	protein_coding	1	c.77-2076C>G
chr9	905747	C	G	PASS	intron_variant	MODIFIER	CSNK1D	CSNK1D	transcript	XM_038546246.1	protein_coding	1	c.77-2076C>G
chr9	905747	C	G	PASS	intron_variant	MODIFIER	CSNK1D	CSNK1D	transcript	XM_038546247.1	protein_coding	1	c.77-2076C>G
chr9	1023673	C	T	PASS	missense_variant	MODERATE	CCDC57	CCDC57	transcript	XM_038546260.1	protein_coding	17	c.2398C>T	p.Arg800Trp
chr9	1023673	C	T	PASS	synonymous_variant	LOW	CCDC57	CCDC57	transcript	XM_038546254.1	protein_coding	18	c.2472C>T	p.Pro824Pro
chr9	1023673	C	T	PASS	synonymous_variant	LOW	CCDC57	CCDC57	transcript	XM_038546258.1	protein_coding	18	c.2472C>T	p.Pro824Pro
chr9	1023673	C	T	PASS	synonymous_variant	LOW	CCDC57	CCDC57	transcript	XM_038546257.1	protein_coding	18	c.2472C>T	p.Pro824Pro
chr9	1023673	C	T	PASS	synonymous_variant	LOW	CCDC57	CCDC57	transcript	XM_038546256.1	protein_coding	17	c.2301C>T	p.Pro767Pro
chr9	1023673	C	T	PASS	synonymous_variant	LOW	CCDC57	CCDC57	transcript	XM_038546255.1	protein_coding	18	c.2472C>T	p.Pro824Pro
chr9	1023673	C	T	PASS	synonymous_variant	LOW	CCDC57	CCDC57	transcript	XM_038546259.1	protein_coding	16	c.2043C>T	p.Pro681Pro
chr9	1023673	C	T	PASS	downstream_gene_variant	MODIFIER	LOC119873203	LOC119873203	transcript	XR_005364106.1	pseudogene	-1	n.*4216G>A
chr9	1023673	C	T	PASS	non_coding_transcript_exon_variant	MODIFIER	CCDC57	CCDC57	transcript	XR_005364100.1	pseudogene	18	n.2852C>T
chr9	1023673	C	T	PASS	non_coding_transcript_exon_variant	MODIFIER	CCDC57	CCDC57	transcript	XR_005364101.1	pseudogene	18	n.2852C>T
chr9	1366134	T	G	PASS	intron_variant	MODIFIER	NPLOC4	NPLOC4	transcript	XM_038546327.1	protein_coding	1	c.16-1369T>G
chr9	1366134	T	G	PASS	intron_variant	MODIFIER	NPLOC4	NPLOC4	transcript	XM_038546328.1	protein_coding	1	c.16-1369T>G
chr9	1442716	C	T	PASS	missense_variant	MODERATE	FSCN2	FSCN2	transcript	XM_038546332.1	protein_coding	4	c.1142G>A	p.Arg381Gln
chr9	1442716	C	T	PASS	downstream_gene_variant	MODIFIER	FAAP100	FAAP100	transcript	XM_038546329.1	protein_coding	-1	c.*2861C>T
chr9	1442716	C	T	PASS	downstream_gene_variant	MODIFIER	FAAP100	FAAP100	transcript	XR_005364117.1	pseudogene	-1	n.*3444C>T
chr9	1442716	C	T	PASS	downstream_gene_variant	MODIFIER	FAAP100	FAAP100	transcript	XM_038546330.1	protein_coding	-1	c.*3036C>T
chr9	1442716	C	T	PASS	downstream_gene_variant	MODIFIER	FAAP100	FAAP100	transcript	XM_038546331.1	protein_coding	-1	c.*3036C>T
chr9	1772041	C	T	PASS	intron_variant	MODIFIER	BAIAP2	BAIAP2	transcript	XM_038546345.1	protein_coding	10	c.1271+97G>A
chr9	1772041	C	T	PASS	intron_variant	MODIFIER	BAIAP2	BAIAP2	transcript	XM_038546350.1	protein_coding	5	c.542+97G>A
chr9	1772041	C	T	PASS	intron_variant	MODIFIER	BAIAP2	BAIAP2	transcript	XM_038546347.1	protein_coding	10	c.1271+97G>A
chr9	1772041	C	T	PASS	intron_variant	MODIFIER	BAIAP2	BAIAP2	transcript	XM_038546348.1	protein_coding	10	c.1151+97G>A
chr9	1772041	C	T	PASS	intron_variant	MODIFIER	BAIAP2	BAIAP2	transcript	XR_005364120.1	pseudogene	10	n.1329+97G>A
chr9	1772041	C	T	PASS	intron_variant	MODIFIER	BAIAP2	BAIAP2	transcript	XM_038546346.1	protein_coding	10	c.1271+97G>A
chr9	1772041	C	T	PASS	intron_variant	MODIFIER	BAIAP2	BAIAP2	transcript	XM_038546349.1	protein_coding	10	c.1151+97G>A
chr9	2313913	G	A	PASS	missense_variant	MODERATE	RNF213	RNF213	transcript	XM_038546364.1	protein_coding	35	c.10573C>T	p.Arg3525Cys
chr9	2313913	G	A	PASS	missense_variant	MODERATE	RNF213	RNF213	transcript	XM_038546362.1	protein_coding	34	c.10573C>T	p.Arg3525Cys
chr9	2313913	G	A	PASS	missense_variant	MODERATE	RNF213	RNF213	transcript	XM_038546363.1	protein_coding	34	c.10570C>T	p.Arg3524Cys
chr9	2313913	G	A	PASS	missense_variant	MODERATE	RNF213	RNF213	transcript	XM_038546365.1	protein_coding	35	c.10573C>T	p.Arg3525Cys
chr9	2313913	G	A	PASS	non_coding_transcript_exon_variant	MODIFIER	RNF213	RNF213	transcript	XR_005364131.1	pseudogene	35	n.10744C>T
chr9	2351937	T	G	PASS	intron_variant	MODIFIER	RNF213	RNF213	transcript	XM_038546364.1	protein_coding	9	c.1713+61A>C
chr9	2351937	T	G	PASS	intron_variant	MODIFIER	RNF213	RNF213	transcript	XM_038546362.1	protein_coding	8	c.1713+61A>C
chr9	2351937	T	G	PASS	intron_variant	MODIFIER	RNF213	RNF213	transcript	XM_038546363.1	protein_coding	8	c.1713+61A>C
chr9	2351937	T	G	PASS	intron_variant	MODIFIER	RNF213	RNF213	transcript	XR_005364131.1	pseudogene	9	n.1884+61A>C
chr9	2351937	T	G	PASS	intron_variant	MODIFIER	RNF213	RNF213	transcript	XM_038546365.1	protein_coding	9	c.1713+61A>C
chr9	2833553	G	A	PASS	intron_variant	MODIFIER	RBFOX3	RBFOX3	transcript	XM_038546405.1	protein_coding	1	c.-330+26110G>A
chr9	2833553	G	A	PASS	intron_variant	MODIFIER	RBFOX3	RBFOX3	transcript	XM_038546408.1	protein_coding	1	c.-496+19272G>A
chr9	2833553	G	A	PASS	intron_variant	MODIFIER	RBFOX3	RBFOX3	transcript	XM_038546397.1	protein_coding	1	c.-536+19272G>A
chr9	2833553	G	A	PASS	intron_variant	MODIFIER	RBFOX3	RBFOX3	transcript	XM_038546398.1	protein_coding	1	c.-536+19282G>A
chr9	2833553	G	A	PASS	intron_variant	MODIFIER	RBFOX3	RBFOX3	transcript	XM_038546399.1	protein_coding	1	c.-330+19272G>A
chr9	2833553	G	A	PASS	intron_variant	MODIFIER	RBFOX3	RBFOX3	transcript	XM_038546403.1	protein_coding	1	c.-746+19272G>A
chr9	2833553	G	A	PASS	intron_variant	MODIFIER	RBFOX3	RBFOX3	transcript	XM_038546404.1	protein_coding	1	c.-330+19282G>A
chr9	2912775	G	A	PASS	intron_variant	MODIFIER	RBFOX3	RBFOX3	transcript	XM_038546405.1	protein_coding	1	c.-329-30968G>A
chr9	2912775	G	A	PASS	intron_variant	MODIFIER	RBFOX3	RBFOX3	transcript	XM_038546408.1	protein_coding	2	c.-289-30968G>A
chr9	2912775	G	A	PASS	intron_variant	MODIFIER	RBFOX3	RBFOX3	transcript	XM_038546397.1	protein_coding	2	c.-329-30968G>A
chr9	2912775	G	A	PASS	intron_variant	MODIFIER	RBFOX3	RBFOX3	transcript	XM_038546398.1	protein_coding	2	c.-329-30968G>A
chr9	2912775	G	A	PASS	intron_variant	MODIFIER	RBFOX3	RBFOX3	transcript	XM_038546399.1	protein_coding	1	c.-329-30968G>A
chr9	2912775	G	A	PASS	intron_variant	MODIFIER	RBFOX3	RBFOX3	transcript	XM_038546403.1	protein_coding	2	c.-539-30968G>A
chr9	2912775	G	A	PASS	intron_variant	MODIFIER	RBFOX3	RBFOX3	transcript	XM_038546404.1	protein_coding	1	c.-329-30968G>A
chr9	2912775	G	A	PASS	intron_variant	MODIFIER	RBFOX3	RBFOX3	transcript	XM_038546402.1	protein_coding	1	c.-329-30968G>A
chr9	2912775	G	A	PASS	intron_variant	MODIFIER	RBFOX3	RBFOX3	transcript	XM_038546401.1	protein_coding	2	c.-329-30968G>A
chr9	2912775	G	A	PASS	intron_variant	MODIFIER	RBFOX3	RBFOX3	transcript	XM_038546400.1	protein_coding	1	c.-329-30968G>A
chr9	3165191	T	A	PASS	intron_variant	MODIFIER	RBFOX3	RBFOX3	transcript	XM_038546405.1	protein_coding	4	c.-34+29299T>A
chr9	3165191	T	A	PASS	intron_variant	MODIFIER	RBFOX3	RBFOX3	transcript	XM_038546408.1	protein_coding	4	c.-33-68618T>A
chr9	3165191	T	A	PASS	intron_variant	MODIFIER	RBFOX3	RBFOX3	transcript	XM_038546397.1	protein_coding	5	c.-34+29299T>A
chr9	3165191	T	A	PASS	intron_variant	MODIFIER	RBFOX3	RBFOX3	transcript	XM_038546398.1	protein_coding	5	c.-34+29299T>A
chr9	3165191	T	A	PASS	intron_variant	MODIFIER	RBFOX3	RBFOX3	transcript	XM_038546399.1	protein_coding	4	c.-34+29299T>A
chr9	3165191	T	A	PASS	intron_variant	MODIFIER	RBFOX3	RBFOX3	transcript	XM_038546403.1	protein_coding	6	c.-34+29299T>A
chr9	3165191	T	A	PASS	intron_variant	MODIFIER	RBFOX3	RBFOX3	transcript	XM_038546404.1	protein_coding	4	c.-34+29299T>A
chr9	3165191	T	A	PASS	intron_variant	MODIFIER	RBFOX3	RBFOX3	transcript	XM_038546402.1	protein_coding	4	c.-34+29299T>A
chr9	3165191	T	A	PASS	intron_variant	MODIFIER	RBFOX3	RBFOX3	transcript	XM_038546401.1	protein_coding	5	c.-34+29299T>A
chr9	3165191	T	A	PASS	intron_variant	MODIFIER	RBFOX3	RBFOX3	transcript	XM_038546400.1	protein_coding	4	c.-34+29299T>A
chr9	3165191	T	A	PASS	intron_variant	MODIFIER	RBFOX3	RBFOX3	transcript	XM_038546407.1	protein_coding	4	c.-34+29299T>A
chr9	4077132	G	A	PASS	non_coding_transcript_exon_variant	MODIFIER	LOC111097282	LOC111097282	transcript	XR_005364157.1	pseudogene	1	n.25C>T
chr9	5061327	C	T	PASS	synonymous_variant	LOW	ST6GALNAC2	ST6GALNAC2	transcript	NM_001097559.1_3	protein_coding	5	c.537C>T	p.Asn179Asn
chr9	6658752	G	A	PASS	intergenic_region	MODIFIER	RAB37-CD300E	RAB37-CD300E	intergenic_region	RAB37_3-CD300E_3		-1	n.6658752G>A
chr9	11780640	A	G	PASS	intron_variant	MODIFIER	WIPI1	WIPI1	transcript	XM_038546783.1	protein_coding	1	c.80+2042A>G
chr9	11780640	A	G	PASS	intron_variant	MODIFIER	WIPI1	WIPI1	transcript	XR_005364283.1	pseudogene	1	n.172+2042A>G
chr9	11780640	A	G	PASS	intron_variant	MODIFIER	WIPI1	WIPI1	transcript	XM_038546784.1	protein_coding	2	c.35+1074A>G
chr9	11806759	G	T	PASS	intron_variant	MODIFIER	WIPI1	WIPI1	transcript	XM_038546783.1	protein_coding	10	c.1073+335G>T
chr9	11806759	G	T	PASS	intron_variant	MODIFIER	WIPI1	WIPI1	transcript	XR_005364283.1	pseudogene	10	n.1165+335G>T
chr9	11806759	G	T	PASS	intron_variant	MODIFIER	WIPI1	WIPI1	transcript	XM_038546784.1	protein_coding	11	c.1028+335G>T
chr9	11883402	G	A	PASS	intergenic_region	MODIFIER	ARSG-SLC16A6	ARSG-SLC16A6	intergenic_region	ARSG_3-SLC16A6_3		-1	n.11883402G>A
chr9	17599027	GTT	G	PASS	intron_variant	MODIFIER	MYL4	MYL4	transcript	XM_038547021.1	protein_coding	1	c.-34-3858_-34-3857delTT
chr9	20247224	G	T	PASS	intron_variant	MODIFIER	RETREG3	RETREG3	transcript	XM_038547261.1	protein_coding	1	c.240-3294G>T
chr9	20673206	GGGC	G	PASS	downstream_gene_variant	MODIFIER	DHX58	DHX58	transcript	XM_038547305.1	protein_coding	-1	c.*3342_*3344delGGC
chr9	20673206	GGGC	G	PASS	downstream_gene_variant	MODIFIER	DHX58	DHX58	transcript	XM_038547306.1	protein_coding	-1	c.*3342_*3344delGGC
chr9	20673206	GGGC	G	PASS	downstream_gene_variant	MODIFIER	DHX58	DHX58	transcript	XM_038547307.1	protein_coding	-1	c.*3342_*3344delGGC
chr9	20673206	GGGC	G	PASS	intron_variant	MODIFIER	LOC490972	LOC490972	transcript	XM_038547319.1	protein_coding	1	c.-3+1361_-3+1363delGGC
chr9	22496937	A	T	PASS	intron_variant	MODIFIER	PSMD3	PSMD3	transcript	XM_038547405.1	protein_coding	3	c.549+782T>A
chr9	24035766	A	G	PASS	intron_variant	MODIFIER	TBX21	TBX21	transcript	XM_038546140.1	protein_coding	1	c.492-879A>G
chr9	25535475	C	T	PASS	intergenic_region	MODIFIER	PHB-NGFR	PHB-NGFR	intergenic_region	PHB_3-NGFR_3		-1	n.25535475C>T
chr9	26085021	CT	C	PASS	upstream_gene_variant	MODIFIER	SAMD14	SAMD14	transcript	XM_038547634.1	protein_coding	-1	c.-2177delA
chr9	26085021	CT	C	PASS	upstream_gene_variant	MODIFIER	LOC111097376	LOC111097376	transcript	XR_005364477.1	pseudogene	-1	n.-3365delT
chr9	26085021	CT	C	PASS	upstream_gene_variant	MODIFIER	LOC111097376	LOC111097376	transcript	XR_005364475.1	pseudogene	-1	n.-3576delT
chr9	26085021	CT	C	PASS	downstream_gene_variant	MODIFIER	PPP1R9B	PPP1R9B	transcript	XM_038547633.1	protein_coding	-1	c.*3390delA
chr9	26085021	CT	C	PASS	intron_variant	MODIFIER	LOC111097376	LOC111097376	transcript	XR_005364478.1	pseudogene	1	n.355+719delT
chr9	26085021	CT	C	PASS	intron_variant	MODIFIER	LOC111097376	LOC111097376	transcript	XR_005364476.1	pseudogene	1	n.552+513delT
chr9	26236320	G	C	PASS	intergenic_region	MODIFIER	TMEM92-XYLT2	TMEM92-XYLT2	intergenic_region	TMEM92_3-XYLT2_3		-1	n.26236320G>C
chr9	28789464	G	A	PASS	intergenic_region	MODIFIER	LOC106559279-LOC102151848	LOC106559279-LOC102151848	intergenic_region	LOC106559279_3-LOC102151848_3		-1	n.28789464G>A
chr9	51319226	A	C	PASS	intergenic_region	MODIFIER	LOC111097549-LOC111097550	LOC111097549-LOC111097550	intergenic_region	LOC111097549_3-LOC111097550_3		-1	n.51319226A>C
chr10	25134836	A	AAATAAATAAAATCTTTTTTTTTTTTTTTTTTTTTTTTTTTTTTTTT	PASS	intergenic_region	MODIFIER	LOC119873626-LOC119873758	LOC119873626-LOC119873758	intergenic_region	LOC119873626_3-LOC119873758_3		-1	n.25134836_25134837insAATAAATAAAATCTTTTTTTTTTTTTTTTTTTTTTTTTTTTTTTTT
chr10	56987289	C	T	PASS	intron_variant	MODIFIER	EML6	EML6	transcript	XM_038551275.1	protein_coding	1	c.198-12511C>T
chr10	56987295	G	A	PASS	intron_variant	MODIFIER	EML6	EML6	transcript	XM_038551275.1	protein_coding	1	c.198-12505G>A
chr11	5467056	T	C	PASS	intergenic_region	MODIFIER	LOC102157398-LOC119873853	LOC102157398-LOC119873853	intergenic_region	LOC102157398_3-LOC119873853_3		-1	n.5467056T>C
chr11	10662077	C	G	PASS	intergenic_region	MODIFIER	LOC119873865-LOC119876762	LOC119873865-LOC119876762	intergenic_region	LOC119873865_3-LOC119876762_2		-1	n.10662077C>G
chr11	10662107	A	G	PASS	intergenic_region	MODIFIER	LOC119873865-LOC119876762	LOC119873865-LOC119876762	intergenic_region	LOC119873865_3-LOC119876762_2		-1	n.10662107A>G
chr11	10694297	GT	G	PASS	intergenic_region	MODIFIER	LOC119873865-LOC119876762	LOC119873865-LOC119876762	intergenic_region	LOC119873865_3-LOC119876762_2		-1	n.10694298delT
chr11	21883828	G	A	PASS	intergenic_region	MODIFIER	FSTL4-LOC111098026	FSTL4-LOC111098026	intergenic_region	FSTL4_3-LOC111098026_3		-1	n.21883828G>A
chr11	36063518	T	G	PASS	intron_variant	MODIFIER	CCDC171	CCDC171	transcript	XM_038552438.1	protein_coding	19	c.2699-4043T>G
chr11	36063518	T	G	PASS	intron_variant	MODIFIER	CCDC171	CCDC171	transcript	XM_038552441.1	protein_coding	18	c.2699-4043T>G
chr11	36063518	T	G	PASS	intron_variant	MODIFIER	CCDC171	CCDC171	transcript	XM_038552440.1	protein_coding	19	c.2699-4043T>G
chr11	36063518	T	G	PASS	intron_variant	MODIFIER	CCDC171	CCDC171	transcript	XM_038552448.1	protein_coding	18	c.2699-4043T>G
chr11	36063518	T	G	PASS	intron_variant	MODIFIER	CCDC171	CCDC171	transcript	XM_038552446.1	protein_coding	18	c.2699-4043T>G
chr11	36063518	T	G	PASS	intron_variant	MODIFIER	CCDC171	CCDC171	transcript	XM_038552447.1	protein_coding	18	c.2699-4043T>G
chr11	36063518	T	G	PASS	intron_variant	MODIFIER	CCDC171	CCDC171	transcript	XM_038552443.1	protein_coding	18	c.2681-4043T>G
chr11	36063518	T	G	PASS	intron_variant	MODIFIER	CCDC171	CCDC171	transcript	XM_038552444.1	protein_coding	17	c.2606-4043T>G
chr11	36063518	T	G	PASS	intron_variant	MODIFIER	CCDC171	CCDC171	transcript	XM_038552445.1	protein_coding	17	c.2567-4043T>G
chr11	36063518	T	G	PASS	intron_variant	MODIFIER	CCDC171	CCDC171	transcript	XM_038552442.1	protein_coding	18	c.2699-4043T>G
chr11	36640942	T	C	PASS	intron_variant	MODIFIER	BNC2	BNC2	transcript	XM_038552449.1	protein_coding	5	c.714+51892A>G
chr11	36640942	T	C	PASS	intron_variant	MODIFIER	BNC2	BNC2	transcript	XM_038552463.1	protein_coding	3	c.147+51892A>G
chr11	36640942	T	C	PASS	intron_variant	MODIFIER	BNC2	BNC2	transcript	XM_038552462.1	protein_coding	4	c.147+51892A>G
chr11	36640942	T	C	PASS	intron_variant	MODIFIER	BNC2	BNC2	transcript	XM_038552461.1	protein_coding	5	c.147+51892A>G
chr11	36640942	T	C	PASS	intron_variant	MODIFIER	BNC2	BNC2	transcript	XM_038552464.1	protein_coding	4	c.147+51892A>G
chr11	36640942	T	C	PASS	intron_variant	MODIFIER	BNC2	BNC2	transcript	XM_038552457.1	protein_coding	4	c.426+51892A>G
chr11	36640942	T	C	PASS	intron_variant	MODIFIER	BNC2	BNC2	transcript	XM_038552460.1	protein_coding	3	c.342+51892A>G
chr11	36640942	T	C	PASS	intron_variant	MODIFIER	BNC2	BNC2	transcript	XM_038552455.1	protein_coding	5	c.519+51892A>G
chr11	36640942	T	C	PASS	intron_variant	MODIFIER	BNC2	BNC2	transcript	XM_038552450.1	protein_coding	5	c.714+51892A>G
chr11	36640942	T	C	PASS	intron_variant	MODIFIER	BNC2	BNC2	transcript	XM_038552451.1	protein_coding	5	c.714+51892A>G
chr11	36640942	T	C	PASS	intron_variant	MODIFIER	BNC2	BNC2	transcript	XM_038552452.1	protein_coding	4	c.630+51892A>G
chr11	36640942	T	C	PASS	intron_variant	MODIFIER	BNC2	BNC2	transcript	XM_038552454.1	protein_coding	4	c.630+51892A>G
chr11	36640942	T	C	PASS	intron_variant	MODIFIER	BNC2	BNC2	transcript	XM_038552453.1	protein_coding	5	c.627+51892A>G
chr11	36640942	T	C	PASS	intron_variant	MODIFIER	BNC2	BNC2	transcript	XM_038552456.1	protein_coding	5	c.495+51892A>G
chr11	36640942	T	C	PASS	intron_variant	MODIFIER	BNC2	BNC2	transcript	XM_038552458.1	protein_coding	4	c.426+51892A>G
chr11	36640942	T	C	PASS	intron_variant	MODIFIER	BNC2	BNC2	transcript	XM_038552459.1	protein_coding	3	c.342+51892A>G
chr11	36640942	T	C	PASS	intron_variant	MODIFIER	BNC2	BNC2	transcript	XM_038552466.1	protein_coding	5	c.714+51892A>G
chr11	36640942	T	C	PASS	intron_variant	MODIFIER	BNC2	BNC2	transcript	XM_038552465.1	protein_coding	5	c.714+51892A>G
chr11	36640942	T	C	PASS	intron_variant	MODIFIER	BNC2	BNC2	transcript	XM_038552468.1	protein_coding	5	c.714+51892A>G
chr11	36640942	T	C	PASS	intron_variant	MODIFIER	BNC2	BNC2	transcript	XM_038552467.1	protein_coding	5	c.714+51892A>G
chr11	36640942	T	C	PASS	intron_variant	MODIFIER	BNC2	BNC2	transcript	XM_038552469.1	protein_coding	5	c.714+51892A>G
chr11	36767882	A	T	PASS	intron_variant	MODIFIER	BNC2	BNC2	transcript	XM_038552449.1	protein_coding	3	c.376-49262T>A
chr11	36767882	A	T	PASS	intron_variant	MODIFIER	BNC2	BNC2	transcript	XM_038552462.1	protein_coding	2	c.-192-49262T>A
chr11	36767882	A	T	PASS	intron_variant	MODIFIER	BNC2	BNC2	transcript	XM_038552461.1	protein_coding	2	c.-337-15421T>A
chr11	36767882	A	T	PASS	intron_variant	MODIFIER	BNC2	BNC2	transcript	XM_038552464.1	protein_coding	2	c.-192-49262T>A
chr11	36767882	A	T	PASS	intron_variant	MODIFIER	BNC2	BNC2	transcript	XM_038552457.1	protein_coding	2	c.88-49262T>A
chr11	36767882	A	T	PASS	intron_variant	MODIFIER	BNC2	BNC2	transcript	XM_038552460.1	protein_coding	1	c.4-49262T>A
chr11	36767882	A	T	PASS	intron_variant	MODIFIER	BNC2	BNC2	transcript	XM_038552455.1	protein_coding	3	c.181-49262T>A
chr11	36767882	A	T	PASS	intron_variant	MODIFIER	BNC2	BNC2	transcript	XM_038552450.1	protein_coding	3	c.376-49262T>A
chr11	36767882	A	T	PASS	intron_variant	MODIFIER	BNC2	BNC2	transcript	XM_038552451.1	protein_coding	3	c.376-49262T>A
chr11	36767882	A	T	PASS	intron_variant	MODIFIER	BNC2	BNC2	transcript	XM_038552452.1	protein_coding	2	c.292-49262T>A
chr11	36767882	A	T	PASS	intron_variant	MODIFIER	BNC2	BNC2	transcript	XM_038552454.1	protein_coding	2	c.292-49262T>A
chr11	36767882	A	T	PASS	intron_variant	MODIFIER	BNC2	BNC2	transcript	XM_038552453.1	protein_coding	3	c.289-49262T>A
chr11	36767882	A	T	PASS	intron_variant	MODIFIER	BNC2	BNC2	transcript	XM_038552456.1	protein_coding	3	c.157-49262T>A
chr11	36767882	A	T	PASS	intron_variant	MODIFIER	BNC2	BNC2	transcript	XM_038552458.1	protein_coding	2	c.88-49262T>A
chr11	36767882	A	T	PASS	intron_variant	MODIFIER	BNC2	BNC2	transcript	XM_038552459.1	protein_coding	1	c.4-49262T>A
chr11	36767882	A	T	PASS	intron_variant	MODIFIER	BNC2	BNC2	transcript	XM_038552466.1	protein_coding	3	c.376-49262T>A
chr11	36767882	A	T	PASS	intron_variant	MODIFIER	BNC2	BNC2	transcript	XM_038552465.1	protein_coding	3	c.376-49262T>A
chr11	36767882	A	T	PASS	intron_variant	MODIFIER	BNC2	BNC2	transcript	XM_038552468.1	protein_coding	3	c.376-49262T>A
chr11	36767882	A	T	PASS	intron_variant	MODIFIER	BNC2	BNC2	transcript	XM_038552467.1	protein_coding	3	c.376-49262T>A
chr11	36767882	A	T	PASS	intron_variant	MODIFIER	BNC2	BNC2	transcript	XM_038552469.1	protein_coding	3	c.376-49262T>A
chr11	37024965	T	C	PASS	intergenic_region	MODIFIER	BNC2-LOC611222	BNC2-LOC611222	intergenic_region	BNC2_3-LOC611222_3		-1	n.37024965T>C
chr11	37098985	AACTGGGTGAGC	A	PASS	intergenic_region	MODIFIER	LOC611222-CNTLN	LOC611222-CNTLN	intergenic_region	LOC611222_3-CNTLN_3		-1	n.37098986_37098996delACTGGGTGAGC
chr11	37099302	G	A	PASS	intergenic_region	MODIFIER	LOC611222-CNTLN	LOC611222-CNTLN	intergenic_region	LOC611222_3-CNTLN_3		-1	n.37099302G>A
chr11	37109479	C	T	PASS	intergenic_region	MODIFIER	LOC611222-CNTLN	LOC611222-CNTLN	intergenic_region	LOC611222_3-CNTLN_3		-1	n.37109479C>T
chr11	37113060	G	A	PASS	intergenic_region	MODIFIER	LOC611222-CNTLN	LOC611222-CNTLN	intergenic_region	LOC611222_3-CNTLN_3		-1	n.37113060G>A
chr11	37116376	T	G	PASS	intergenic_region	MODIFIER	LOC611222-CNTLN	LOC611222-CNTLN	intergenic_region	LOC611222_3-CNTLN_3		-1	n.37116376T>G
chr11	37136972	A	G	PASS	intergenic_region	MODIFIER	LOC611222-CNTLN	LOC611222-CNTLN	intergenic_region	LOC611222_3-CNTLN_3		-1	n.37136972A>G
chr11	37160034	T	C	PASS	intergenic_region	MODIFIER	LOC611222-CNTLN	LOC611222-CNTLN	intergenic_region	LOC611222_3-CNTLN_3		-1	n.37160034T>C
chr11	37177841	G	A	PASS	intergenic_region	MODIFIER	LOC611222-CNTLN	LOC611222-CNTLN	intergenic_region	LOC611222_3-CNTLN_3		-1	n.37177841G>A
chr11	37295912	T	G	PASS	intron_variant	MODIFIER	CNTLN	CNTLN	transcript	XM_038552470.1	protein_coding	2	c.450-17905T>G
chr11	37295912	T	G	PASS	intron_variant	MODIFIER	CNTLN	CNTLN	transcript	XM_038552478.1	protein_coding	2	c.450-17905T>G
chr11	37295912	T	G	PASS	intron_variant	MODIFIER	CNTLN	CNTLN	transcript	XM_038552477.1	protein_coding	2	c.450-17905T>G
chr11	37295912	T	G	PASS	intron_variant	MODIFIER	CNTLN	CNTLN	transcript	XM_038552471.1	protein_coding	2	c.450-17905T>G
chr11	37295912	T	G	PASS	intron_variant	MODIFIER	CNTLN	CNTLN	transcript	XM_038552476.1	protein_coding	2	c.450-17905T>G
chr11	37295912	T	G	PASS	intron_variant	MODIFIER	CNTLN	CNTLN	transcript	XM_038552472.1	protein_coding	2	c.450-17905T>G
chr11	37295912	T	G	PASS	intron_variant	MODIFIER	CNTLN	CNTLN	transcript	XM_038552473.1	protein_coding	2	c.450-17905T>G
chr11	37295912	T	G	PASS	intron_variant	MODIFIER	CNTLN	CNTLN	transcript	XM_038552474.1	protein_coding	2	c.450-17905T>G
chr11	37295912	T	G	PASS	intron_variant	MODIFIER	CNTLN	CNTLN	transcript	XM_038552475.1	protein_coding	2	c.450-17905T>G
chr11	37333131	C	G	PASS	intron_variant	MODIFIER	CNTLN	CNTLN	transcript	XM_038552470.1	protein_coding	5	c.849+2729C>G
chr11	37333131	C	G	PASS	intron_variant	MODIFIER	CNTLN	CNTLN	transcript	XM_038552478.1	protein_coding	5	c.849+2729C>G
chr11	37333131	C	G	PASS	intron_variant	MODIFIER	CNTLN	CNTLN	transcript	XM_038552477.1	protein_coding	5	c.849+2729C>G
chr11	37333131	C	G	PASS	intron_variant	MODIFIER	CNTLN	CNTLN	transcript	XM_038552471.1	protein_coding	5	c.849+2729C>G
chr11	37333131	C	G	PASS	intron_variant	MODIFIER	CNTLN	CNTLN	transcript	XM_038552476.1	protein_coding	5	c.849+2729C>G
chr11	37333131	C	G	PASS	intron_variant	MODIFIER	CNTLN	CNTLN	transcript	XM_038552472.1	protein_coding	5	c.849+2729C>G
chr11	37333131	C	G	PASS	intron_variant	MODIFIER	CNTLN	CNTLN	transcript	XM_038552473.1	protein_coding	5	c.849+2729C>G
chr11	37333131	C	G	PASS	intron_variant	MODIFIER	CNTLN	CNTLN	transcript	XM_038552474.1	protein_coding	5	c.849+2729C>G
chr11	37333131	C	G	PASS	intron_variant	MODIFIER	CNTLN	CNTLN	transcript	XM_038552475.1	protein_coding	5	c.849+2729C>G
chr11	37333131	C	G	PASS	intron_variant	MODIFIER	CNTLN	CNTLN	transcript	XM_038552479.1	protein_coding	1	c.-115+1693C>G
chr11	37416255	G	A	PASS	intron_variant	MODIFIER	CNTLN	CNTLN	transcript	XM_038552470.1	protein_coding	13	c.1937+2765G>A
chr11	37416255	G	A	PASS	intron_variant	MODIFIER	CNTLN	CNTLN	transcript	XM_038552478.1	protein_coding	13	c.1937+2765G>A
chr11	37416255	G	A	PASS	intron_variant	MODIFIER	CNTLN	CNTLN	transcript	XM_038552477.1	protein_coding	13	c.1937+2765G>A
chr11	37416255	G	A	PASS	intron_variant	MODIFIER	CNTLN	CNTLN	transcript	XM_038552471.1	protein_coding	13	c.1937+2765G>A
chr11	37416255	G	A	PASS	intron_variant	MODIFIER	CNTLN	CNTLN	transcript	XM_038552476.1	protein_coding	13	c.1937+2765G>A
chr11	37416255	G	A	PASS	intron_variant	MODIFIER	CNTLN	CNTLN	transcript	XM_038552472.1	protein_coding	12	c.1886+2765G>A
chr11	37416255	G	A	PASS	intron_variant	MODIFIER	CNTLN	CNTLN	transcript	XM_038552473.1	protein_coding	13	c.1937+2765G>A
chr11	37416255	G	A	PASS	intron_variant	MODIFIER	CNTLN	CNTLN	transcript	XM_038552474.1	protein_coding	12	c.1886+2765G>A
chr11	37416255	G	A	PASS	intron_variant	MODIFIER	CNTLN	CNTLN	transcript	XM_038552475.1	protein_coding	12	c.1886+2765G>A
chr11	37416255	G	A	PASS	intron_variant	MODIFIER	CNTLN	CNTLN	transcript	XM_038552479.1	protein_coding	9	c.974+2765G>A
chr11	37538923	G	A	PASS	downstream_gene_variant	MODIFIER	LOC119873914	LOC119873914	transcript	XR_005366798.1	pseudogene	-1	n.*3288C>T
chr11	37538923	G	A	PASS	intron_variant	MODIFIER	CNTLN	CNTLN	transcript	XM_038552470.1	protein_coding	27	c.4275+4981G>A
chr11	37538923	G	A	PASS	intron_variant	MODIFIER	CNTLN	CNTLN	transcript	XM_038552471.1	protein_coding	27	c.4272+4981G>A
chr11	37538923	G	A	PASS	intron_variant	MODIFIER	CNTLN	CNTLN	transcript	XM_038552476.1	protein_coding	24	c.3945+4981G>A
chr11	37538923	G	A	PASS	intron_variant	MODIFIER	CNTLN	CNTLN	transcript	XM_038552472.1	protein_coding	26	c.4224+4981G>A
chr11	37538923	G	A	PASS	intron_variant	MODIFIER	CNTLN	CNTLN	transcript	XM_038552473.1	protein_coding	26	c.4170+4981G>A
chr11	37538923	G	A	PASS	intron_variant	MODIFIER	CNTLN	CNTLN	transcript	XM_038552474.1	protein_coding	25	c.4119+4981G>A
chr11	37538923	G	A	PASS	intron_variant	MODIFIER	CNTLN	CNTLN	transcript	XM_038552475.1	protein_coding	25	c.4116+4981G>A
chr11	37538923	G	A	PASS	intron_variant	MODIFIER	CNTLN	CNTLN	transcript	XM_038552479.1	protein_coding	23	c.3312+4981G>A
chr11	37540075	C	T	PASS	downstream_gene_variant	MODIFIER	LOC119873914	LOC119873914	transcript	XR_005366798.1	pseudogene	-1	n.*2136G>A
chr11	37540075	C	T	PASS	intron_variant	MODIFIER	CNTLN	CNTLN	transcript	XM_038552470.1	protein_coding	27	c.4276-5652C>T
chr11	37540075	C	T	PASS	intron_variant	MODIFIER	CNTLN	CNTLN	transcript	XM_038552471.1	protein_coding	27	c.4273-5652C>T
chr11	37540075	C	T	PASS	intron_variant	MODIFIER	CNTLN	CNTLN	transcript	XM_038552476.1	protein_coding	24	c.3946-5652C>T
chr11	37540075	C	T	PASS	intron_variant	MODIFIER	CNTLN	CNTLN	transcript	XM_038552472.1	protein_coding	26	c.4225-5652C>T
chr11	37540075	C	T	PASS	intron_variant	MODIFIER	CNTLN	CNTLN	transcript	XM_038552473.1	protein_coding	26	c.4171-5652C>T
chr11	37540075	C	T	PASS	intron_variant	MODIFIER	CNTLN	CNTLN	transcript	XM_038552474.1	protein_coding	25	c.4120-5652C>T
chr11	37540075	C	T	PASS	intron_variant	MODIFIER	CNTLN	CNTLN	transcript	XM_038552475.1	protein_coding	25	c.4117-5652C>T
chr11	37540075	C	T	PASS	intron_variant	MODIFIER	CNTLN	CNTLN	transcript	XM_038552479.1	protein_coding	23	c.3313-5652C>T
chr11	37645319	A	T	PASS	intron_variant	MODIFIER	SH3GL2	SH3GL2	transcript	XM_038552480.1	protein_coding	1	c.45+31237A>T
chr11	37645319	A	T	PASS	intron_variant	MODIFIER	SH3GL2	SH3GL2	transcript	XM_038552481.1	protein_coding	1	c.45+31237A>T
chr11	37658156	TA	T	PASS	intron_variant	MODIFIER	SH3GL2	SH3GL2	transcript	XM_038552480.1	protein_coding	1	c.45+44075delA
chr11	37658156	TA	T	PASS	intron_variant	MODIFIER	SH3GL2	SH3GL2	transcript	XM_038552481.1	protein_coding	1	c.45+44075delA
chr11	37693140	C	T	PASS	intron_variant	MODIFIER	SH3GL2	SH3GL2	transcript	XM_038552480.1	protein_coding	1	c.45+79058C>T
chr11	37693140	C	T	PASS	intron_variant	MODIFIER	SH3GL2	SH3GL2	transcript	XM_038552481.1	protein_coding	1	c.45+79058C>T
chr11	37694161	A	G	PASS	intron_variant	MODIFIER	SH3GL2	SH3GL2	transcript	XM_038552480.1	protein_coding	1	c.45+80079A>G
chr11	37694161	A	G	PASS	intron_variant	MODIFIER	SH3GL2	SH3GL2	transcript	XM_038552481.1	protein_coding	1	c.45+80079A>G
chr11	37713936	A	G	PASS	intron_variant	MODIFIER	SH3GL2	SH3GL2	transcript	XM_038552480.1	protein_coding	1	c.46-66436A>G
chr11	37713936	A	G	PASS	intron_variant	MODIFIER	SH3GL2	SH3GL2	transcript	XM_038552481.1	protein_coding	1	c.46-66436A>G
chr11	37750080	A	G	PASS	intron_variant	MODIFIER	SH3GL2	SH3GL2	transcript	XM_038552480.1	protein_coding	1	c.46-30292A>G
chr11	37750080	A	G	PASS	intron_variant	MODIFIER	SH3GL2	SH3GL2	transcript	XM_038552481.1	protein_coding	1	c.46-30292A>G
chr11	37774180	G	A	PASS	intron_variant	MODIFIER	SH3GL2	SH3GL2	transcript	XM_038552480.1	protein_coding	1	c.46-6192G>A
chr11	37774180	G	A	PASS	intron_variant	MODIFIER	SH3GL2	SH3GL2	transcript	XM_038552481.1	protein_coding	1	c.46-6192G>A
chr11	37795355	C	T	PASS	intron_variant	MODIFIER	SH3GL2	SH3GL2	transcript	XM_038552480.1	protein_coding	3	c.187+4830C>T
chr11	37795355	C	T	PASS	intron_variant	MODIFIER	SH3GL2	SH3GL2	transcript	XM_038552481.1	protein_coding	3	c.187+4830C>T
chr11	37853862	C	T	PASS	non_coding_transcript_exon_variant	MODIFIER	LOC119874043	LOC119874043	transcript	XR_005366401.1	pseudogene	1	n.1G>A
chr11	37855278	G	T	PASS	upstream_gene_variant	MODIFIER	LOC119874043	LOC119874043	transcript	XR_005366401.1	pseudogene	-1	n.-1416C>A
chr11	37855278	G	T	PASS	intergenic_region	MODIFIER	LOC119874043-LOC102156260	LOC119874043-LOC102156260	intergenic_region	LOC119874043_3-LOC102156260_3		-1	n.37855278G>T
chr11	37900490	T	A	PASS	intergenic_region	MODIFIER	LOC119874043-LOC102156260	LOC119874043-LOC102156260	intergenic_region	LOC119874043_3-LOC102156260_3		-1	n.37900490T>A
chr11	37941136	CATA	C	PASS	intergenic_region	MODIFIER	LOC119874043-LOC102156260	LOC119874043-LOC102156260	intergenic_region	LOC119874043_3-LOC102156260_3		-1	n.37941137_37941139delATA
chr11	37969124	G	A	PASS	intergenic_region	MODIFIER	LOC102156260-LOC111098059	LOC102156260-LOC111098059	intergenic_region	LOC102156260_3-LOC111098059_3		-1	n.37969124G>A
chr11	38029174	T	C	PASS	intergenic_region	MODIFIER	LOC102156260-LOC111098059	LOC102156260-LOC111098059	intergenic_region	LOC102156260_3-LOC111098059_3		-1	n.38029174T>C
chr11	38387887	T	C	PASS	intergenic_region	MODIFIER	LOC119873915-ADAMTSL1	LOC119873915-ADAMTSL1	intergenic_region	LOC119873915_3-ADAMTSL1_3		-1	n.38387887T>C
chr11	38576484	G	A	PASS	intron_variant	MODIFIER	ADAMTSL1	ADAMTSL1	transcript	XM_038552482.1	protein_coding	7	c.834+851G>A
chr11	40985834	G	A	PASS	intergenic_region	MODIFIER	IFNA7-IFNE	IFNA7-IFNE	intergenic_region	IFNA7_3-IFNE_3		-1	n.40985834G>A
chr11	41246302	G	A	PASS	intergenic_region	MODIFIER	MIR31-MTAP	MIR31-MTAP	intergenic_region	MIR31_3-MTAP_3		-1	n.41246302G>A
chr11	42399856	A	G	PASS	intergenic_region	MODIFIER	LOC102153298-LOC119876769	LOC102153298-LOC119876769	intergenic_region	LOC102153298_3-LOC119876769		-1	n.42399856A>G
chr11	42539499	T	C	PASS	intergenic_region	MODIFIER	LOC100686786-LOC102153334	LOC100686786-LOC102153334	intergenic_region	LOC100686786_3-LOC102153334_3		-1	n.42539499T>C
chr11	43490987	A	T	PASS	intergenic_region	MODIFIER	LOC119874099-LOC111098069	LOC119874099-LOC111098069	intergenic_region	LOC119874099_3-LOC111098069_3		-1	n.43490987A>T
chr11	44171472	A	T	PASS	intergenic_region	MODIFIER	LOC100685742-LOC119874126	LOC100685742-LOC119874126	intergenic_region	LOC100685742_3-LOC119874126_3		-1	n.44171472A>T
chr11	49327461	G	GATTAATATTTTATTTTATTTTTTTTTTTTTTTTTTTTTTTTTTTTTAAT	PASS	intergenic_region	MODIFIER	LOC106559522-LOC119874046	LOC106559522-LOC119874046	intergenic_region	LOC106559522_3-LOC119874046_3		-1	n.49327461_49327462insATTAATATTTTATTTTATTTTTTTTTTTTTTTTTTTTTTTTTTTTTAAT
chr11	52031275	A	ATTTAATCTTTTTTTTTTTTTTTTTT	PASS	intron_variant	MODIFIER	UNC13B	UNC13B	transcript	XM_038552723.1	protein_coding	1	c.22+26400_22+26401insTTTAATCTTTTTTTTTTTTTTTTTT
chr11	52031275	A	ATTTAATCTTTTTTTTTTTTTTTTTT	PASS	intron_variant	MODIFIER	UNC13B	UNC13B	transcript	XM_038552721.1	protein_coding	1	c.22+26400_22+26401insTTTAATCTTTTTTTTTTTTTTTTTT
chr11	52031275	A	ATTTAATCTTTTTTTTTTTTTTTTTT	PASS	intron_variant	MODIFIER	UNC13B	UNC13B	transcript	XM_038552722.1	protein_coding	1	c.22+26400_22+26401insTTTAATCTTTTTTTTTTTTTTTTTT
chr11	52031275	A	ATTTAATCTTTTTTTTTTTTTTTTTT	PASS	intron_variant	MODIFIER	UNC13B	UNC13B	transcript	XM_038552724.1	protein_coding	1	c.22+26400_22+26401insTTTAATCTTTTTTTTTTTTTTTTTT
chr11	52031275	A	ATTTAATCTTTTTTTTTTTTTTTTTT	PASS	intron_variant	MODIFIER	UNC13B	UNC13B	transcript	XM_038552725.1	protein_coding	1	c.22+26400_22+26401insTTTAATCTTTTTTTTTTTTTTTTTT
chr12	1370978	A	ATATTTACACAATTCCTTTTTTTTTTTTTTTTTAATTTTTTTTTTTTAATTTATTTATGATAGTCACACAGAGATAGAGAGAGGCAGAGACACAGGCAGAGGGAGAAGCAGGCTCCATACACCGGGAGCCCGACGTGGGATTCGATCCCGGGGCTCCAGGATCGCGCCCTGGGCCAAAGGCAGGCGCCAAACCGCTGCGCCACCCAGGGATACCC	PASS	intron_variant	MODIFIER	MSH5	MSH5	transcript	XM_038553554.1	protein_coding	12	c.1038+3029_1038+3030insTATTTACACAATTCCTTTTTTTTTTTTTTTTTAATTTTTTTTTTTTAATTTATTTATGATAGTCACACAGAGATAGAGAGAGGCAGAGACACAGGCAGAGGGAGAAGCAGGCTCCATACACCGGGAGCCCGACGTGGGATTCGATCCCGGGGCTCCAGGATCGCGCCCTGGGCCAAAGGCAGGCGCCAAACCGCTGCGCCACCCAGGGATACCC
chr12	1370978	A	ATATTTACACAATTCCTTTTTTTTTTTTTTTTTAATTTTTTTTTTTTAATTTATTTATGATAGTCACACAGAGATAGAGAGAGGCAGAGACACAGGCAGAGGGAGAAGCAGGCTCCATACACCGGGAGCCCGACGTGGGATTCGATCCCGGGGCTCCAGGATCGCGCCCTGGGCCAAAGGCAGGCGCCAAACCGCTGCGCCACCCAGGGATACCC	PASS	intron_variant	MODIFIER	MSH5	MSH5	transcript	XM_038553558.1	protein_coding	12	c.1038+3029_1038+3030insTATTTACACAATTCCTTTTTTTTTTTTTTTTTAATTTTTTTTTTTTAATTTATTTATGATAGTCACACAGAGATAGAGAGAGGCAGAGACACAGGCAGAGGGAGAAGCAGGCTCCATACACCGGGAGCCCGACGTGGGATTCGATCCCGGGGCTCCAGGATCGCGCCCTGGGCCAAAGGCAGGCGCCAAACCGCTGCGCCACCCAGGGATACCC
chr12	1370978	A	ATATTTACACAATTCCTTTTTTTTTTTTTTTTTAATTTTTTTTTTTTAATTTATTTATGATAGTCACACAGAGATAGAGAGAGGCAGAGACACAGGCAGAGGGAGAAGCAGGCTCCATACACCGGGAGCCCGACGTGGGATTCGATCCCGGGGCTCCAGGATCGCGCCCTGGGCCAAAGGCAGGCGCCAAACCGCTGCGCCACCCAGGGATACCC	PASS	intron_variant	MODIFIER	MSH5	MSH5	transcript	XR_005367538.1	pseudogene	12	n.1176+3029_1176+3030insTATTTACACAATTCCTTTTTTTTTTTTTTTTTAATTTTTTTTTTTTAATTTATTTATGATAGTCACACAGAGATAGAGAGAGGCAGAGACACAGGCAGAGGGAGAAGCAGGCTCCATACACCGGGAGCCCGACGTGGGATTCGATCCCGGGGCTCCAGGATCGCGCCCTGGGCCAAAGGCAGGCGCCAAACCGCTGCGCCACCCAGGGATACCC
chr12	1370978	A	ATATTTACACAATTCCTTTTTTTTTTTTTTTTTAATTTTTTTTTTTTAATTTATTTATGATAGTCACACAGAGATAGAGAGAGGCAGAGACACAGGCAGAGGGAGAAGCAGGCTCCATACACCGGGAGCCCGACGTGGGATTCGATCCCGGGGCTCCAGGATCGCGCCCTGGGCCAAAGGCAGGCGCCAAACCGCTGCGCCACCCAGGGATACCC	PASS	intron_variant	MODIFIER	MSH5	MSH5	transcript	XM_038553556.1	protein_coding	12	c.1038+3029_1038+3030insTATTTACACAATTCCTTTTTTTTTTTTTTTTTAATTTTTTTTTTTTAATTTATTTATGATAGTCACACAGAGATAGAGAGAGGCAGAGACACAGGCAGAGGGAGAAGCAGGCTCCATACACCGGGAGCCCGACGTGGGATTCGATCCCGGGGCTCCAGGATCGCGCCCTGGGCCAAAGGCAGGCGCCAAACCGCTGCGCCACCCAGGGATACCC
chr12	1370978	A	ATATTTACACAATTCCTTTTTTTTTTTTTTTTTAATTTTTTTTTTTTAATTTATTTATGATAGTCACACAGAGATAGAGAGAGGCAGAGACACAGGCAGAGGGAGAAGCAGGCTCCATACACCGGGAGCCCGACGTGGGATTCGATCCCGGGGCTCCAGGATCGCGCCCTGGGCCAAAGGCAGGCGCCAAACCGCTGCGCCACCCAGGGATACCC	PASS	intron_variant	MODIFIER	MSH5	MSH5	transcript	XM_038553557.1	protein_coding	12	c.1038+3029_1038+3030insTATTTACACAATTCCTTTTTTTTTTTTTTTTTAATTTTTTTTTTTTAATTTATTTATGATAGTCACACAGAGATAGAGAGAGGCAGAGACACAGGCAGAGGGAGAAGCAGGCTCCATACACCGGGAGCCCGACGTGGGATTCGATCCCGGGGCTCCAGGATCGCGCCCTGGGCCAAAGGCAGGCGCCAAACCGCTGCGCCACCCAGGGATACCC
chr12	1370978	A	ATATTTACACAATTCCTTTTTTTTTTTTTTTTTAATTTTTTTTTTTTAATTTATTTATGATAGTCACACAGAGATAGAGAGAGGCAGAGACACAGGCAGAGGGAGAAGCAGGCTCCATACACCGGGAGCCCGACGTGGGATTCGATCCCGGGGCTCCAGGATCGCGCCCTGGGCCAAAGGCAGGCGCCAAACCGCTGCGCCACCCAGGGATACCC	PASS	intron_variant	MODIFIER	MSH5	MSH5	transcript	XM_038553555.1	protein_coding	12	c.1014+3029_1014+3030insTATTTACACAATTCCTTTTTTTTTTTTTTTTTAATTTTTTTTTTTTAATTTATTTATGATAGTCACACAGAGATAGAGAGAGGCAGAGACACAGGCAGAGGGAGAAGCAGGCTCCATACACCGGGAGCCCGACGTGGGATTCGATCCCGGGGCTCCAGGATCGCGCCCTGGGCCAAAGGCAGGCGCCAAACCGCTGCGCCACCCAGGGATACCC
chr12	4295215	CCCT	C	PASS	intron_variant	MODIFIER	ANKS1A	ANKS1A	transcript	XM_038553802.1	protein_coding	1	c.203+22289_203+22291delCCT
chr12	4295215	CCCT	C	PASS	intron_variant	MODIFIER	ANKS1A	ANKS1A	transcript	XM_038553806.1	protein_coding	1	c.203+22289_203+22291delCCT
chr12	4295215	CCCT	C	PASS	intron_variant	MODIFIER	ANKS1A	ANKS1A	transcript	XM_038553805.1	protein_coding	1	c.203+22289_203+22291delCCT
chr12	4295215	CCCT	C	PASS	intron_variant	MODIFIER	ANKS1A	ANKS1A	transcript	XM_038553803.1	protein_coding	1	c.203+22289_203+22291delCCT
chr12	4295215	CCCT	C	PASS	intron_variant	MODIFIER	ANKS1A	ANKS1A	transcript	XM_038553807.1	protein_coding	1	c.203+22289_203+22291delCCT
chr12	4295215	CCCT	C	PASS	intron_variant	MODIFIER	ANKS1A	ANKS1A	transcript	XM_038553809.1	protein_coding	1	c.203+22289_203+22291delCCT
chr12	4295215	CCCT	C	PASS	intron_variant	MODIFIER	ANKS1A	ANKS1A	transcript	XM_038553808.1	protein_coding	1	c.203+22289_203+22291delCCT
chr12	4295215	CCCT	C	PASS	intron_variant	MODIFIER	ANKS1A	ANKS1A	transcript	XM_038553810.1	protein_coding	1	c.-332+21508_-332+21510delCCT
chr12	4295215	CCCT	C	PASS	intron_variant	MODIFIER	ANKS1A	ANKS1A	transcript	XM_038553811.1	protein_coding	2	c.-395+21332_-395+21334delCCT
chr12	4295215	CCCT	C	PASS	intron_variant	MODIFIER	ANKS1A	ANKS1A	transcript	XM_038553812.1	protein_coding	1	c.-395+21508_-395+21510delCCT
chr12	4295215	CCCT	C	PASS	intron_variant	MODIFIER	ANKS1A	ANKS1A	transcript	XM_038553804.1	protein_coding	1	c.167+21332_167+21334delCCT
chr12	18118223	G	C	PASS	intergenic_region	MODIFIER	LOC119874177-LOC102154881	LOC119874177-LOC102154881	intergenic_region	LOC119874177_3-LOC102154881_3		-1	n.18118223G>C
chr12	29184472	T	A	PASS	intergenic_region	MODIFIER	LOC100688886-LOC111098303	LOC100688886-LOC111098303	intergenic_region	LOC100688886_3-LOC111098303_3		-1	n.29184472T>A
chr12	40569266	T	C	PASS	intergenic_region	MODIFIER	LOC111098329-LOC119874203	LOC111098329-LOC119874203	intergenic_region	LOC111098329_3-LOC119874203_3		-1	n.40569266T>C
chr12	45976257	A	AC	PASS	intergenic_region	MODIFIER	LOC474987-LOC100688330	LOC474987-LOC100688330	intergenic_region	LOC474987_3-LOC100688330_3		-1	n.45976257_45976258insC
chr12	53834830	AT	A	PASS	intergenic_region	MODIFIER	LOC119876850-LOC102151477	LOC119876850-LOC102151477	intergenic_region	LOC119876850-LOC102151477_3		-1	n.53834831delT
chr12	54368521	G	GA	PASS	upstream_gene_variant	MODIFIER	MANEA	MANEA	transcript	XM_038554748.1	protein_coding	-1	c.-2957_-2956insA
chr12	54368521	G	GA	PASS	upstream_gene_variant	MODIFIER	MANEA	MANEA	transcript	XM_038554754.1	protein_coding	-1	c.-2868_-2867insA
chr12	54368521	G	GA	PASS	intergenic_region	MODIFIER	LOC102151477-MANEA	LOC102151477-MANEA	intergenic_region	LOC102151477_3-MANEA_3		-1	n.54368521_54368522insA
chr12	54434952	CAT	C	PASS	intron_variant	MODIFIER	MANEA	MANEA	transcript	XM_038554748.1	protein_coding	4	c.652-3819_652-3818delAT
chr12	54434952	CAT	C	PASS	intron_variant	MODIFIER	MANEA	MANEA	transcript	XM_038554754.1	protein_coding	3	c.652-3819_652-3818delAT
chr12	54434952	CAT	C	PASS	intron_variant	MODIFIER	MANEA	MANEA	transcript	XM_038554753.1	protein_coding	3	c.652-3819_652-3818delAT
chr12	54434952	CAT	C	PASS	intron_variant	MODIFIER	MANEA	MANEA	transcript	XM_038554752.1	protein_coding	4	c.652-3819_652-3818delAT
chr12	54434952	CAT	C	PASS	intron_variant	MODIFIER	MANEA	MANEA	transcript	XM_038554755.1	protein_coding	3	c.652-3819_652-3818delAT
chr12	54434952	CAT	C	PASS	intron_variant	MODIFIER	MANEA	MANEA	transcript	XM_038554749.1	protein_coding	4	c.652-3819_652-3818delAT
chr12	54434952	CAT	C	PASS	intron_variant	MODIFIER	MANEA	MANEA	transcript	XM_038554750.1	protein_coding	4	c.652-3819_652-3818delAT
chr12	54434952	CAT	C	PASS	intron_variant	MODIFIER	MANEA	MANEA	transcript	XM_038554751.1	protein_coding	4	c.652-3819_652-3818delAT
chr12	59850861	G	A	PASS	intron_variant	MODIFIER	GRIK2	GRIK2	transcript	XM_038554811.1	protein_coding	10	c.116-1746G>A
chr12	59850861	G	A	PASS	intron_variant	MODIFIER	GRIK2	GRIK2	transcript	XM_038554812.1	protein_coding	2	c.116-1746G>A
chr12	61635438	AT	A	PASS	intron_variant	MODIFIER	LOC111098184	LOC111098184	transcript	XR_005367476.1	pseudogene	2	n.178+61245delA
chr12	62005154	G	T	PASS	intergenic_region	MODIFIER	LOC100683149-LOC119874307	LOC100683149-LOC119874307	intergenic_region	LOC100683149_3-LOC119874307_3		-1	n.62005154G>T
chr13	36578138	T	G	PASS	upstream_gene_variant	MODIFIER	MROH5	MROH5	transcript	XM_038555644.1	protein_coding	-1	c.-3770A>C
chr13	36578138	T	G	PASS	upstream_gene_variant	MODIFIER	MROH5	MROH5	transcript	XM_038555645.1	protein_coding	-1	c.-3770A>C
chr13	36578138	T	G	PASS	upstream_gene_variant	MODIFIER	MROH5	MROH5	transcript	XM_038555646.1	protein_coding	-1	c.-3770A>C
chr13	36578138	T	G	PASS	upstream_gene_variant	MODIFIER	MROH5	MROH5	transcript	XM_038555647.1	protein_coding	-1	c.-3770A>C
chr13	36578138	T	G	PASS	upstream_gene_variant	MODIFIER	MROH5	MROH5	transcript	XM_038555648.1	protein_coding	-1	c.-3770A>C
chr13	36578138	T	G	PASS	upstream_gene_variant	MODIFIER	MROH5	MROH5	transcript	XM_038555649.1	protein_coding	-1	c.-3770A>C
chr13	36578138	T	G	PASS	upstream_gene_variant	MODIFIER	MROH5	MROH5	transcript	XM_038555650.1	protein_coding	-1	c.-3770A>C
chr13	36578138	T	G	PASS	downstream_gene_variant	MODIFIER	LOC111098578	LOC111098578	transcript	XR_005368338.1	pseudogene	-1	n.*1623T>G
chr13	36578138	T	G	PASS	downstream_gene_variant	MODIFIER	LOC111098578	LOC111098578	transcript	XR_005368339.1	pseudogene	-1	n.*958T>G
chr13	36578138	T	G	PASS	intergenic_region	MODIFIER	LOC111098578-LOC111098457	LOC111098578-LOC111098457	intergenic_region	LOC111098578_3-LOC111098457_3		-1	n.36578138T>G
chr13	36578147	T	G	PASS	upstream_gene_variant	MODIFIER	MROH5	MROH5	transcript	XM_038555644.1	protein_coding	-1	c.-3779A>C
chr13	36578147	T	G	PASS	upstream_gene_variant	MODIFIER	MROH5	MROH5	transcript	XM_038555645.1	protein_coding	-1	c.-3779A>C
chr13	36578147	T	G	PASS	upstream_gene_variant	MODIFIER	MROH5	MROH5	transcript	XM_038555646.1	protein_coding	-1	c.-3779A>C
chr13	36578147	T	G	PASS	upstream_gene_variant	MODIFIER	MROH5	MROH5	transcript	XM_038555647.1	protein_coding	-1	c.-3779A>C
chr13	36578147	T	G	PASS	upstream_gene_variant	MODIFIER	MROH5	MROH5	transcript	XM_038555648.1	protein_coding	-1	c.-3779A>C
chr13	36578147	T	G	PASS	upstream_gene_variant	MODIFIER	MROH5	MROH5	transcript	XM_038555649.1	protein_coding	-1	c.-3779A>C
chr13	36578147	T	G	PASS	upstream_gene_variant	MODIFIER	MROH5	MROH5	transcript	XM_038555650.1	protein_coding	-1	c.-3779A>C
chr13	36578147	T	G	PASS	downstream_gene_variant	MODIFIER	LOC111098578	LOC111098578	transcript	XR_005368338.1	pseudogene	-1	n.*1632T>G
chr13	36578147	T	G	PASS	downstream_gene_variant	MODIFIER	LOC111098578	LOC111098578	transcript	XR_005368339.1	pseudogene	-1	n.*967T>G
chr13	36578147	T	G	PASS	intergenic_region	MODIFIER	LOC111098578-LOC111098457	LOC111098578-LOC111098457	intergenic_region	LOC111098578_3-LOC111098457_3		-1	n.36578147T>G
chr13	36578155	C	G	PASS	upstream_gene_variant	MODIFIER	MROH5	MROH5	transcript	XM_038555644.1	protein_coding	-1	c.-3787G>C
chr13	36578155	C	G	PASS	upstream_gene_variant	MODIFIER	MROH5	MROH5	transcript	XM_038555645.1	protein_coding	-1	c.-3787G>C
chr13	36578155	C	G	PASS	upstream_gene_variant	MODIFIER	MROH5	MROH5	transcript	XM_038555646.1	protein_coding	-1	c.-3787G>C
chr13	36578155	C	G	PASS	upstream_gene_variant	MODIFIER	MROH5	MROH5	transcript	XM_038555647.1	protein_coding	-1	c.-3787G>C
chr13	36578155	C	G	PASS	upstream_gene_variant	MODIFIER	MROH5	MROH5	transcript	XM_038555648.1	protein_coding	-1	c.-3787G>C
chr13	36578155	C	G	PASS	upstream_gene_variant	MODIFIER	MROH5	MROH5	transcript	XM_038555649.1	protein_coding	-1	c.-3787G>C
chr13	36578155	C	G	PASS	upstream_gene_variant	MODIFIER	MROH5	MROH5	transcript	XM_038555650.1	protein_coding	-1	c.-3787G>C
chr13	36578155	C	G	PASS	downstream_gene_variant	MODIFIER	LOC111098578	LOC111098578	transcript	XR_005368338.1	pseudogene	-1	n.*1640C>G
chr13	36578155	C	G	PASS	downstream_gene_variant	MODIFIER	LOC111098578	LOC111098578	transcript	XR_005368339.1	pseudogene	-1	n.*975C>G
chr13	36578155	C	G	PASS	intergenic_region	MODIFIER	LOC111098578-LOC111098457	LOC111098578-LOC111098457	intergenic_region	LOC111098578_3-LOC111098457_3		-1	n.36578155C>G
chr13	45675007	G	GAGTT	PASS	intron_variant	MODIFIER	SGCB	SGCB	transcript	XM_038556072.1	protein_coding	1	c.36+906_36+907insAACT
chr14	1887394	C	A	PASS	intergenic_region	MODIFIER	LOC482230-OR2T22	LOC482230-OR2T22	intergenic_region	LOC482230_3-OR2T22_3		-1	n.1887394C>A
chr14	15386771	G	C	PASS	intergenic_region	MODIFIER	LOC111098653-LOC106559683	LOC111098653-LOC106559683	intergenic_region	LOC111098653_2-LOC106559683_3		-1	n.15386771G>C
chr15	11322116	A	G	PASS	intron_variant	MODIFIER	AGBL4	AGBL4	transcript	XM_038558086.1	protein_coding	2	c.158-64448A>G
chr15	11322116	A	G	PASS	intron_variant	MODIFIER	AGBL4	AGBL4	transcript	XM_038558098.1	protein_coding	2	c.158-64448A>G
chr15	11322116	A	G	PASS	intron_variant	MODIFIER	AGBL4	AGBL4	transcript	XM_038558102.1	protein_coding	2	c.158-64448A>G
chr15	11322116	A	G	PASS	intron_variant	MODIFIER	AGBL4	AGBL4	transcript	XM_038558092.1	protein_coding	2	c.158-64448A>G
chr15	11322116	A	G	PASS	intron_variant	MODIFIER	AGBL4	AGBL4	transcript	XM_038558088.1	protein_coding	2	c.158-64448A>G
chr15	11322116	A	G	PASS	intron_variant	MODIFIER	AGBL4	AGBL4	transcript	XM_038558094.1	protein_coding	2	c.158-64448A>G
chr15	11322116	A	G	PASS	intron_variant	MODIFIER	AGBL4	AGBL4	transcript	XM_038558087.1	protein_coding	2	c.158-64448A>G
chr15	11322116	A	G	PASS	intron_variant	MODIFIER	AGBL4	AGBL4	transcript	XM_038558090.1	protein_coding	2	c.158-64448A>G
chr15	11322116	A	G	PASS	intron_variant	MODIFIER	AGBL4	AGBL4	transcript	XM_038558091.1	protein_coding	2	c.158-64448A>G
chr15	11322116	A	G	PASS	intron_variant	MODIFIER	AGBL4	AGBL4	transcript	XM_038558096.1	protein_coding	2	c.158-64448A>G
chr15	11322116	A	G	PASS	intron_variant	MODIFIER	AGBL4	AGBL4	transcript	XM_038558097.1	protein_coding	2	c.158-64448A>G
chr15	11322116	A	G	PASS	intron_variant	MODIFIER	AGBL4	AGBL4	transcript	XM_038558089.1	protein_coding	1	c.120+78761A>G
chr15	19989921	G	C	PASS	intron_variant	MODIFIER	E2F7	E2F7	transcript	XM_038558513.1	protein_coding	9	c.1415+827C>G
chr15	19989921	G	C	PASS	intron_variant	MODIFIER	E2F7	E2F7	transcript	XM_038558514.1	protein_coding	9	c.1382+827C>G
chr15	19989921	G	C	PASS	intron_variant	MODIFIER	E2F7	E2F7	transcript	XM_038558515.1	protein_coding	9	c.1415+827C>G
chr15	19989921	G	C	PASS	intron_variant	MODIFIER	E2F7	E2F7	transcript	XM_038558516.1	protein_coding	9	c.1415+827C>G
chr15	19989921	G	C	PASS	intron_variant	MODIFIER	E2F7	E2F7	transcript	XM_038558517.1	protein_coding	8	c.1229+827C>G
chr15	22775921	G	A	PASS	intergenic_region	MODIFIER	LOC111098888-OTOGL	LOC111098888-OTOGL	intergenic_region	LOC111098888_3-OTOGL_3		-1	n.22775921G>A
chr15	24786852	G	A	PASS	intergenic_region	MODIFIER	LOC119869383-LOC119869291	LOC119869383-LOC119869291	intergenic_region	LOC119869383_3-LOC119869291_3		-1	n.24786852G>A
chr15	26693282	C	A	PASS	intergenic_region	MODIFIER	LOC611652-SLC6A15	LOC611652-SLC6A15	intergenic_region	LOC611652_3-SLC6A15_3		-1	n.26693282C>A
chr15	35724262	C	G	PASS	upstream_gene_variant	MODIFIER	USP44	USP44	transcript	XM_038558684.1	protein_coding	-1	c.-229G>C
chr15	35724262	C	G	PASS	intron_variant	MODIFIER	USP44	USP44	transcript	XM_038558676.1	protein_coding	3	c.-71+9151G>C
chr15	35724262	C	G	PASS	intron_variant	MODIFIER	USP44	USP44	transcript	XM_038558677.1	protein_coding	1	c.-199+3093G>C
chr15	35724262	C	G	PASS	intron_variant	MODIFIER	USP44	USP44	transcript	XM_038558681.1	protein_coding	1	c.-71+3093G>C
chr15	35724262	C	G	PASS	intron_variant	MODIFIER	USP44	USP44	transcript	XM_038558683.1	protein_coding	2	c.-71+9151G>C
chr15	35724262	C	G	PASS	intron_variant	MODIFIER	USP44	USP44	transcript	XM_038558679.1	protein_coding	2	c.-71+9151G>C
chr15	35724262	C	G	PASS	intron_variant	MODIFIER	USP44	USP44	transcript	XM_038558682.1	protein_coding	2	c.-71+9151G>C
chr15	35724262	C	G	PASS	intron_variant	MODIFIER	USP44	USP44	transcript	XM_038558678.1	protein_coding	2	c.-70-14733G>C
chr15	35724262	C	G	PASS	intron_variant	MODIFIER	USP44	USP44	transcript	XM_038558680.1	protein_coding	2	c.-198-7863G>C
chr15	41539041	T	A	PASS	intron_variant	MODIFIER	IGF1	IGF1	transcript	NM_001313855.1_3	protein_coding	2	c.220+23961A>T
chr15	41539041	T	A	PASS	intron_variant	MODIFIER	LOC111090067	LOC111090067	transcript	XR_005370715.1	pseudogene	3	n.281-510T>A
chr15	46268001	G	T	PASS	intergenic_region	MODIFIER	EDNRA-TMEM184C	EDNRA-TMEM184C	intergenic_region	EDNRA_3-TMEM184C_3		-1	n.46268001G>T
chr15	49241134	G	A	PASS	intron_variant	MODIFIER	LRBA	LRBA	transcript	XM_038558982.1	protein_coding	9	c.1162-976C>T
chr15	49241134	G	A	PASS	intron_variant	MODIFIER	LRBA	LRBA	transcript	XM_038558986.1	protein_coding	8	c.1162-976C>T
chr15	49241134	G	A	PASS	intron_variant	MODIFIER	LRBA	LRBA	transcript	XM_038558987.1	protein_coding	8	c.1162-976C>T
chr15	49241134	G	A	PASS	intron_variant	MODIFIER	LRBA	LRBA	transcript	XM_038558988.1	protein_coding	8	c.1162-976C>T
chr15	49241134	G	A	PASS	intron_variant	MODIFIER	LRBA	LRBA	transcript	XM_038558989.1	protein_coding	8	c.1162-976C>T
chr15	49241134	G	A	PASS	intron_variant	MODIFIER	LRBA	LRBA	transcript	XM_038558985.1	protein_coding	9	c.1162-976C>T
chr15	49241134	G	A	PASS	intron_variant	MODIFIER	LRBA	LRBA	transcript	XM_038558984.1	protein_coding	9	c.1162-976C>T
chr15	49241134	G	A	PASS	intron_variant	MODIFIER	LRBA	LRBA	transcript	XM_038558983.1	protein_coding	9	c.1162-976C>T
chr15	53559559	GC	G	PASS	intron_variant	MODIFIER	LOC119877053	LOC119877053	transcript	XM_038559182.1	protein_coding	3	c.270+142delG
chr15	53559559	GC	G	PASS	intron_variant	MODIFIER	GUCY1A1	GUCY1A1	transcript	NM_001018035.1_3	protein_coding	1	c.-328+1730delC
chr16	5590961	GA	G	PASS	intergenic_region	MODIFIER	OR2A5-OR6B1	OR2A5-OR6B1	intergenic_region	OR2A5_3-OR6B1_3		-1	n.5590962delA
chr16	5590965	C	A	PASS	intergenic_region	MODIFIER	OR2A5-OR6B1	OR2A5-OR6B1	intergenic_region	OR2A5_3-OR6B1_3		-1	n.5590965C>A
chr16	5590967	T	TGC	PASS	intergenic_region	MODIFIER	OR2A5-OR6B1	OR2A5-OR6B1	intergenic_region	OR2A5_3-OR6B1_3		-1	n.5590967_5590968insGC
chr16	34203752	T	TTTTTG	PASS	intergenic_region	MODIFIER	PURG-LOC111090170	PURG-LOC111090170	intergenic_region	PURG_3-LOC111090170_3		-1	n.34203752_34203753insTTTTG
chr17	7826749	G	GAA	PASS	intergenic_region	MODIFIER	LOC119877143-LOC106559901	LOC119877143-LOC106559901	intergenic_region	LOC119877143-LOC106559901_3		-1	n.7826749_7826750insAA
chr17	17391594	G	A	PASS	intergenic_region	MODIFIER	LOC111090525-LOC102155194	LOC111090525-LOC102155194	intergenic_region	LOC111090525_3-LOC102155194_3		-1	n.17391594G>A
chr17	17421973	T	C	PASS	intergenic_region	MODIFIER	LOC111090525-LOC102155194	LOC111090525-LOC102155194	intergenic_region	LOC111090525_3-LOC102155194_3		-1	n.17421973T>C
chr17	17515885	A	G	PASS	intergenic_region	MODIFIER	LOC111090525-LOC102155194	LOC111090525-LOC102155194	intergenic_region	LOC111090525_3-LOC102155194_3		-1	n.17515885A>G
chr17	17590167	C	T	PASS	downstream_gene_variant	MODIFIER	LOC102155194	LOC102155194	transcript	XR_005372200.1	pseudogene	-1	n.*622C>T
chr17	17590167	C	T	PASS	downstream_gene_variant	MODIFIER	LOC102155194	LOC102155194	transcript	XR_005372197.1	pseudogene	-1	n.*620C>T
chr17	17590167	C	T	PASS	downstream_gene_variant	MODIFIER	LOC102155194	LOC102155194	transcript	XR_005372196.1	pseudogene	-1	n.*622C>T
chr17	17590167	C	T	PASS	downstream_gene_variant	MODIFIER	LOC102155194	LOC102155194	transcript	XR_005372199.1	pseudogene	-1	n.*617C>T
chr17	17590167	C	T	PASS	downstream_gene_variant	MODIFIER	LOC111090526	LOC111090526	transcript	XR_005372201.1	pseudogene	-1	n.*2999G>A
chr17	17590167	C	T	PASS	intron_variant	MODIFIER	LOC111090526	LOC111090526	transcript	XR_005372202.1	pseudogene	3	n.256-114G>A
chr17	17590167	C	T	PASS	non_coding_transcript_exon_variant	MODIFIER	LOC102155194	LOC102155194	transcript	XR_005372198.1	pseudogene	5	n.1328C>T
chr17	23176411	A	C	PASS	intron_variant	MODIFIER	ALK	ALK	transcript	XM_038561183.1	protein_coding	5	c.1331-10550T>G
chr17	24108321	G	A	PASS	intergenic_region	MODIFIER	LOC119869808-LCLAT1	LOC119869808-LCLAT1	intergenic_region	LOC119869808_3-LCLAT1_3		-1	n.24108321G>A
chr17	26073358	TG	T	PASS	intergenic_region	MODIFIER	TTC27-LOC111090564	TTC27-LOC111090564	intergenic_region	TTC27_3-LOC111090564_3		-1	n.26073359delG
chr17	29879602	A	T	PASS	intron_variant	MODIFIER	QPCT	QPCT	transcript	XM_038561276.1	protein_coding	1	c.124-2877A>T
chr17	30480275	T	A	PASS	intergenic_region	MODIFIER	LOC111090577-LOC111090396	LOC111090577-LOC111090396	intergenic_region	LOC111090577_3-LOC111090396_3		-1	n.30480275T>A
chr17	37794538	T	C	PASS	intron_variant	MODIFIER	LOC608379	LOC608379	transcript	unassigned_transcript_588	protein_coding	2	c.344+78984T>C
chr17	39119846	T	G	PASS	intergenic_region	MODIFIER	LOC119869714-REEP1	LOC119869714-REEP1	intergenic_region	LOC119869714_3-REEP1_3		-1	n.39119846T>G
chr17	40462205	C	T	PASS	intron_variant	MODIFIER	TRABD2A	TRABD2A	transcript	XM_038561599.1	protein_coding	3	c.817-486C>T
chr17	40462205	C	T	PASS	intron_variant	MODIFIER	LOC111090638	LOC111090638	transcript	XR_005372490.1	pseudogene	1	n.457-4052G>A
chr17	40462205	C	T	PASS	intron_variant	MODIFIER	TRABD2A	TRABD2A	transcript	XM_038561600.1	protein_coding	3	c.817-522C>T
chr17	40462205	C	T	PASS	intron_variant	MODIFIER	TRABD2A	TRABD2A	transcript	XR_005372486.1	pseudogene	3	n.862-486C>T
chr17	40462205	C	T	PASS	intron_variant	MODIFIER	LOC111090638	LOC111090638	transcript	XR_005372489.1	pseudogene	1	n.457-4052G>A
chr17	40939709	A	C	PASS	intergenic_region	MODIFIER	LOC111090437-LOC100682574	LOC111090437-LOC100682574	intergenic_region	LOC111090437_3-LOC100682574_3		-1	n.40939709A>C
chr17	44133556	G	A	PASS	intron_variant	MODIFIER	CTNNA2	CTNNA2	transcript	XM_038561603.1	protein_coding	9	c.1290+16672C>T
chr17	44133556	G	A	PASS	intron_variant	MODIFIER	LOC111090641	LOC111090641	transcript	XR_005372505.1	pseudogene	1	n.38-13275G>A
chr17	44133556	G	A	PASS	intron_variant	MODIFIER	CTNNA2	CTNNA2	transcript	XM_038561610.1	protein_coding	3	c.276+16672C>T
chr17	44133556	G	A	PASS	intron_variant	MODIFIER	CTNNA2	CTNNA2	transcript	XM_038561609.1	protein_coding	8	c.1290+16672C>T
chr17	44133556	G	A	PASS	intron_variant	MODIFIER	CTNNA2	CTNNA2	transcript	XM_038561607.1	protein_coding	9	c.1290+16672C>T
chr17	44133556	G	A	PASS	intron_variant	MODIFIER	CTNNA2	CTNNA2	transcript	XM_038561608.1	protein_coding	9	c.1290+16672C>T
chr17	44133556	G	A	PASS	intron_variant	MODIFIER	CTNNA2	CTNNA2	transcript	XM_038561606.1	protein_coding	9	c.1290+16672C>T
chr17	44133556	G	A	PASS	intron_variant	MODIFIER	CTNNA2	CTNNA2	transcript	XM_038561604.1	protein_coding	9	c.1290+16672C>T
chr17	44133556	G	A	PASS	intron_variant	MODIFIER	CTNNA2	CTNNA2	transcript	XM_038561605.1	protein_coding	10	c.1290+16672C>T
chr17	44133556	G	A	PASS	intron_variant	MODIFIER	LOC111090641	LOC111090641	transcript	XR_005372503.1	pseudogene	1	n.38-13275G>A
chr18	7126818	C	T	PASS	intron_variant	MODIFIER	HECW1	HECW1	transcript	XM_038562644.1	protein_coding	2	c.123+68910G>A
chr18	7126818	C	T	PASS	intron_variant	MODIFIER	HECW1	HECW1	transcript	XM_038562645.1	protein_coding	1	c.-31-65084G>A
chr18	16954763	T	TG	PASS	intron_variant	MODIFIER	RELN	RELN	transcript	XM_038562771.1	protein_coding	34	c.5252+429_5252+430insG
chr18	23938208	C	CCCAGGATGGAA	PASS	intron_variant	MODIFIER	SEMA3A	SEMA3A	transcript	XM_038562850.1	protein_coding	2	c.-82-37149_-82-37148insTTCCATCCTGG
chr18	23938208	C	CCCAGGATGGAA	PASS	intron_variant	MODIFIER	SEMA3A	SEMA3A	transcript	XM_038562852.1	protein_coding	2	c.-82-37149_-82-37148insTTCCATCCTGG
chr18	25313927	A	ATTT	PASS	intergenic_region	MODIFIER	LOC119864108-SEPTIN14	LOC119864108-SEPTIN14	intergenic_region	LOC119864108_3-SEPTIN14_3		-1	n.25313927_25313928insTTT
chr18	29659245	TCCCC	T	PASS	intergenic_region	MODIFIER	LRRC4C-LOC100688663	LRRC4C-LOC100688663	intergenic_region	LRRC4C_3-LOC100688663_3		-1	n.29659246_29659249delCCCC
chr18	40925857	C	T	PASS	intergenic_region	MODIFIER	OR4C11F-LOC119864297	OR4C11F-LOC119864297	intergenic_region	OR4C11F_3-LOC119864297_3		-1	n.40925857C>T
chr18	49575919	C	T	PASS	intron_variant	MODIFIER	LOC119864139	LOC119864139	transcript	XR_005373570.1	pseudogene	1	n.524-4659G>A
chr19	3826158	G	A	PASS	intergenic_region	MODIFIER	MGST2-SETD7	MGST2-SETD7	intergenic_region	MGST2_3-SETD7_3		-1	n.3826158G>A
chr19	7785164	C	A	PASS	intergenic_region	MODIFIER	LOC119864373-LOC119864520	LOC119864373-LOC119864520	intergenic_region	LOC119864373_3-LOC119864520_3		-1	n.7785164C>A
chr19	10265009	A	ACTC	PASS	intergenic_region	MODIFIER	LOC106560045-LOC119864509	LOC106560045-LOC119864509	intergenic_region	LOC106560045_3-LOC119864509_3		-1	n.10265009_10265010insCTC
chr19	10265011	G	GTGCTCACCC	PASS	intergenic_region	MODIFIER	LOC106560045-LOC119864509	LOC106560045-LOC119864509	intergenic_region	LOC106560045_3-LOC119864509_3		-1	n.10265011_10265012insTGCTCACCC
chr19	11315277	T	TAAAGAATCTAATGTAGAAAAAAAAAAAAAAAAAAAAAAAAAAAAAAAA	PASS	intergenic_region	MODIFIER	LOC111091103-LOC476083	LOC111091103-LOC476083	intergenic_region	LOC111091103_3-LOC476083_2		-1	n.11315277_11315278insAAAGAATCTAATGTAGAAAAAAAAAAAAAAAAAAAAAAAAAAAAAAAA
chr19	16121533	T	G	PASS	intron_variant	MODIFIER	FAT4	FAT4	transcript	XM_038564709.1	protein_coding	1	c.5175+12192A>C
chr19	17351762	G	A	PASS	intergenic_region	MODIFIER	LOC119864380-LOC102153884	LOC119864380-LOC102153884	intergenic_region	LOC119864380_3-LOC102153884_3		-1	n.17351762G>A
chr20	37004347	C	A	PASS	intergenic_region	MODIFIER	LOC111091444-PRKCD	LOC111091444-PRKCD	intergenic_region	LOC111091444_3-PRKCD_3		-1	n.37004347C>A
chr21	11071474	G	T	PASS	upstream_gene_variant	MODIFIER	GRM5	GRM5	transcript	XM_038568353.1	protein_coding	-1	c.-1854G>T
chr21	11071474	G	T	PASS	intergenic_region	MODIFIER	TYR-GRM5	TYR-GRM5	intergenic_region	TYR_3-GRM5_3		-1	n.11071474G>T
chr21	11188665	T	A	PASS	intron_variant	MODIFIER	GRM5	GRM5	transcript	XM_038568353.1	protein_coding	2	c.662-92187T>A
chr21	28358402	A	G	PASS	upstream_gene_variant	MODIFIER	LOC119864936	LOC119864936	transcript	XM_038569358.1	protein_coding	-1	c.-487T>C
chr21	28358402	A	G	PASS	intergenic_region	MODIFIER	LOC119864936-LOC119877346	LOC119864936-LOC119877346	intergenic_region	LOC119864936_1-LOC119877346		-1	n.28358402A>G
chr21	28358403	G	A	PASS	upstream_gene_variant	MODIFIER	LOC119864936	LOC119864936	transcript	XM_038569358.1	protein_coding	-1	c.-488C>T
chr21	28358403	G	A	PASS	intergenic_region	MODIFIER	LOC119864936-LOC119877346	LOC119864936-LOC119877346	intergenic_region	LOC119864936_1-LOC119877346		-1	n.28358403G>A
chr21	45279393	A	G	PASS	upstream_gene_variant	MODIFIER	LOC111091581	LOC111091581	transcript	XR_005375845.1	pseudogene	-1	n.-1621A>G
chr21	45279393	A	G	PASS	intergenic_region	MODIFIER	CCDC179-LOC111091581	CCDC179-LOC111091581	intergenic_region	CCDC179_3-LOC111091581_3		-1	n.45279393A>G
chr21	46029029	C	T	PASS	intergenic_region	MODIFIER	LOC111091613-LOC106560181	LOC111091613-LOC106560181	intergenic_region	LOC111091613_3-LOC106560181_3		-1	n.46029029C>T
chr21	49865406	C	A	PASS	upstream_gene_variant	MODIFIER	LOC119864902	LOC119864902	transcript	XR_005375392.1	pseudogene	-1	n.-3591C>A
chr21	49865406	C	A	PASS	intergenic_region	MODIFIER	LOC119877371-LOC119864902	LOC119877371-LOC119864902	intergenic_region	LOC119877371-LOC119864902_3		-1	n.49865406C>A
chr21	49865414	C	A	PASS	upstream_gene_variant	MODIFIER	LOC119864902	LOC119864902	transcript	XR_005375392.1	pseudogene	-1	n.-3583C>A
chr21	49865414	C	A	PASS	intergenic_region	MODIFIER	LOC119877371-LOC119864902	LOC119877371-LOC119864902	intergenic_region	LOC119877371-LOC119864902_3		-1	n.49865414C>A
chr21	49934651	G	C	PASS	intergenic_region	MODIFIER	LOC119864902-LOC111091469	LOC119864902-LOC111091469	intergenic_region	LOC119864902_3-LOC111091469_3		-1	n.49934651G>C
chr22	37776349	T	A	PASS	intron_variant	MODIFIER	LOC119865145	LOC119865145	transcript	XR_005376060.1	pseudogene	1	n.131+9157A>T
chr22	39398283	G	A	PASS	intron_variant	MODIFIER	LOC102156659	LOC102156659	transcript	XR_005376448.1	pseudogene	1	n.674+101C>T
chr22	42072787	T	G	PASS	intergenic_region	MODIFIER	LOC111091647-LOC111091762	LOC111091647-LOC111091762	intergenic_region	LOC111091647_3-LOC111091762_3		-1	n.42072787T>G
chr22	55323820	TTTGCATGAGCATCTGACCATCTAGCTTGAACATCCACCTCTCTATCATTGGGTAGTCAATACCATTAATAGGATTGGAG	T	PASS	intron_variant	MODIFIER	LOC111091707	LOC111091707	transcript	XR_005376564.1	pseudogene	3	n.462+54141_462+54219delCTCCAATCCTATTAATGGTATTGACTACCCAATGATAGAGAGGTGGATGTTCAAGCTAGATGGTCAGATGCTCATGCAA
chr22	55323820	TTTGCATGAGCATCTGACCATCTAGCTTGAACATCCACCTCTCTATCATTGGGTAGTCAATACCATTAATAGGATTGGAG	T	PASS	intron_variant	MODIFIER	LOC111091707	LOC111091707	transcript	XR_005376567.1	pseudogene	1	n.363+6546_363+6624delCTCCAATCCTATTAATGGTATTGACTACCCAATGATAGAGAGGTGGATGTTCAAGCTAGATGGTCAGATGCTCATGCAA
chr22	55323820	TTTGCATGAGCATCTGACCATCTAGCTTGAACATCCACCTCTCTATCATTGGGTAGTCAATACCATTAATAGGATTGGAG	T	PASS	intron_variant	MODIFIER	LOC111091707	LOC111091707	transcript	XR_005376562.1	pseudogene	1	n.262-45977_262-45899delCTCCAATCCTATTAATGGTATTGACTACCCAATGATAGAGAGGTGGATGTTCAAGCTAGATGGTCAGATGCTCATGCAA
chr22	55323820	TTTGCATGAGCATCTGACCATCTAGCTTGAACATCCACCTCTCTATCATTGGGTAGTCAATACCATTAATAGGATTGGAG	T	PASS	intron_variant	MODIFIER	LOC111091707	LOC111091707	transcript	XR_005376563.1	pseudogene	1	n.261+73008_261+73086delCTCCAATCCTATTAATGGTATTGACTACCCAATGATAGAGAGGTGGATGTTCAAGCTAGATGGTCAGATGCTCATGCAA
chr22	55323820	TTTGCATGAGCATCTGACCATCTAGCTTGAACATCCACCTCTCTATCATTGGGTAGTCAATACCATTAATAGGATTGGAG	T	PASS	intron_variant	MODIFIER	LOC111091707	LOC111091707	transcript	XR_005376568.1	pseudogene	1	n.57-45977_57-45899delCTCCAATCCTATTAATGGTATTGACTACCCAATGATAGAGAGGTGGATGTTCAAGCTAGATGGTCAGATGCTCATGCAA
chr22	57134390	C	T	PASS	upstream_gene_variant	MODIFIER	ABHD13	ABHD13	transcript	XM_038570033.1	protein_coding	-1	c.-2859C>T
chr22	57134390	C	T	PASS	upstream_gene_variant	MODIFIER	LIG4	LIG4	transcript	XM_038570030.1	protein_coding	-1	c.-400G>A
chr22	57134390	C	T	PASS	upstream_gene_variant	MODIFIER	LIG4	LIG4	transcript	XM_038570032.1	protein_coding	-1	c.-521G>A
chr22	57134390	C	T	PASS	upstream_gene_variant	MODIFIER	ABHD13	ABHD13	transcript	XM_038570034.1	protein_coding	-1	c.-3517C>T
chr22	57134390	C	T	PASS	intron_variant	MODIFIER	LIG4	LIG4	transcript	XM_038570029.1	protein_coding	1	c.-29+54G>A
chr22	57134390	C	T	PASS	intron_variant	MODIFIER	LIG4	LIG4	transcript	XM_038570031.1	protein_coding	1	c.-150+54G>A
chr22	59414511	T	C	PASS	intron_variant	MODIFIER	ARHGEF7	ARHGEF7	transcript	XM_038570061.1	protein_coding	7	c.757-3381T>C
chr22	59581693	C	A	PASS	intron_variant	MODIFIER	LOC102155469	LOC102155469	transcript	XR_005376619.1	pseudogene	1	n.210+70715C>A
chr22	59861446	G	T	PASS	intron_variant	MODIFIER	LOC102155469	LOC102155469	transcript	XR_005376619.1	pseudogene	4	n.444+570G>T
chr23	7370491	A	C	PASS	intron_variant	MODIFIER	GOLGA4	GOLGA4	transcript	XM_038570403.1	protein_coding	2	c.163-2761A>C
chr23	7370491	A	C	PASS	intron_variant	MODIFIER	GOLGA4	GOLGA4	transcript	XM_038570405.1	protein_coding	2	c.163-2761A>C
chr23	7370491	A	C	PASS	intron_variant	MODIFIER	GOLGA4	GOLGA4	transcript	XM_038570404.1	protein_coding	2	c.163-2761A>C
chr23	7370491	A	C	PASS	intron_variant	MODIFIER	GOLGA4	GOLGA4	transcript	XM_038570406.1	protein_coding	2	c.163-7256A>C
chr23	9154676	A	C	PASS	intergenic_region	MODIFIER	LOC100687413-CX3CR1	LOC100687413-CX3CR1	intergenic_region	LOC100687413_3-CX3CR1_3		-1	n.9154676A>C
chr23	18202525	T	C	PASS	intergenic_region	MODIFIER	LOC119877419-LOC610034	LOC119877419-LOC610034	intergenic_region	LOC119877419-LOC610034_3		-1	n.18202525T>C
chr23	22601919	TC	T	PASS	intergenic_region	MODIFIER	ZNF385D-LOC119865371	ZNF385D-LOC119865371	intergenic_region	ZNF385D_3-LOC119865371_3		-1	n.22601920delC
chr23	24709248	T	C	PASS	intergenic_region	MODIFIER	LOC100684734-LOC119865374	LOC100684734-LOC119865374	intergenic_region	LOC100684734_3-LOC119865374_3		-1	n.24709248T>C
chr23	39955272	C	A	PASS	intergenic_region	MODIFIER	SLC9A9-LOC119865411	SLC9A9-LOC119865411	intergenic_region	SLC9A9_3-LOC119865411_3		-1	n.39955272C>A
chr23	49327694	T	C	PASS	intron_variant	MODIFIER	LOC106557600	LOC106557600	transcript	XR_005377235.1	pseudogene	2	n.331+9670T>C
chr23	49327694	T	C	PASS	intron_variant	MODIFIER	LOC106557600	LOC106557600	transcript	XR_005377234.1	pseudogene	2	n.331+9670T>C
chr23	49327694	T	C	PASS	intron_variant	MODIFIER	LOC106557600	LOC106557600	transcript	XR_005377236.1	pseudogene	2	n.331+9670T>C
chr23	49327694	T	C	PASS	intron_variant	MODIFIER	LOC106557600	LOC106557600	transcript	XR_005377238.1	pseudogene	2	n.331+9670T>C
chr23	49327694	T	C	PASS	intron_variant	MODIFIER	LOC106557600	LOC106557600	transcript	XR_005377237.1	pseudogene	2	n.176+9670T>C
chr24	38542855	G	A	PASS	intron_variant	MODIFIER	ATP9A	ATP9A	transcript	XM_038572611.1	protein_coding	1	c.68+10954C>T
chr24	38979917	GTC	G	PASS	intergenic_region	MODIFIER	LOC111092162-LOC111092084	LOC111092162-LOC111092084	intergenic_region	LOC111092162_3-LOC111092084_3		-1	n.38979918_38979919delTC
chr24	43769545	G	C	PASS	downstream_gene_variant	MODIFIER	LOC477273	LOC477273	transcript	XM_038572701.1	protein_coding	-1	c.*5929C>G
chr24	43769545	G	C	PASS	downstream_gene_variant	MODIFIER	LOC477273	LOC477273	transcript	XM_038572708.1	protein_coding	-1	c.*5929C>G
chr24	43769545	G	C	PASS	downstream_gene_variant	MODIFIER	LOC477273	LOC477273	transcript	XM_038572703.1	protein_coding	-1	c.*5929C>G
chr24	43769545	G	C	PASS	downstream_gene_variant	MODIFIER	LOC477273	LOC477273	transcript	XM_038572705.1	protein_coding	-1	c.*5929C>G
chr24	43769545	G	C	PASS	downstream_gene_variant	MODIFIER	LOC477273	LOC477273	transcript	XM_038572704.1	protein_coding	-1	c.*5929C>G
chr24	43769545	G	C	PASS	downstream_gene_variant	MODIFIER	LOC477273	LOC477273	transcript	XM_038572706.1	protein_coding	-1	c.*5929C>G
chr24	43769545	G	C	PASS	downstream_gene_variant	MODIFIER	LOC477273	LOC477273	transcript	XM_038572702.1	protein_coding	-1	c.*5929C>G
chr24	43769545	G	C	PASS	intron_variant	MODIFIER	ANKRD60	ANKRD60	transcript	XM_038572709.1	protein_coding	1	c.368-1554C>G
chr24	47763954	G	A	PASS	downstream_gene_variant	MODIFIER	LOC119877494	LOC119877494	transcript	XR_005378118.1	pseudogene	-1	n.*105G>A
chr24	47763954	G	A	PASS	intergenic_region	MODIFIER	LOC119877494-YTHDF1	LOC119877494-YTHDF1	intergenic_region	LOC119877494-YTHDF1_3		-1	n.47763954G>A
chr25	1907218	C	T	PASS	intergenic_region	MODIFIER	LHFPL6-LOC111092426	LHFPL6-LOC111092426	intergenic_region	LHFPL6_3-LOC111092426_3		-1	n.1907218C>T
chr25	5610597	T	C	PASS	intergenic_region	MODIFIER	NBEA-LOC607091	NBEA-LOC607091	intergenic_region	NBEA_3-LOC607091_3		-1	n.5610597T>C
chr25	31240828	A	C	PASS	intergenic_region	MODIFIER	PNMA2-BNIP3L	PNMA2-BNIP3L	intergenic_region	PNMA2_3-BNIP3L_3		-1	n.31240828A>C
chr26	35416225	A	C	PASS	intron_variant	MODIFIER	LOC119866250	LOC119866250	transcript	XR_005379037.1	pseudogene	3	n.372-145A>C
chr26	35416269	T	G	PASS	intron_variant	MODIFIER	LOC119866250	LOC119866250	transcript	XR_005379037.1	pseudogene	3	n.372-101T>G
chr27	43305311	T	C	PASS	upstream_gene_variant	MODIFIER	LOC111092889	LOC111092889	transcript	XR_005380161.1	pseudogene	-1	n.-324A>G
chr27	43305311	T	C	PASS	upstream_gene_variant	MODIFIER	SCN8A	SCN8A	transcript	XM_038577713.1	protein_coding	-1	c.-501T>C
chr27	43305311	T	C	PASS	intron_variant	MODIFIER	SCN8A	SCN8A	transcript	XM_038577714.1	protein_coding	1	c.-55+303T>C
chr28	2133995	A	T	PASS	downstream_gene_variant	MODIFIER	ZFAND4	ZFAND4	transcript	NM_001302671.1_2	protein_coding	-1	c.*2795A>T
chr28	2133995	A	T	PASS	intergenic_region	MODIFIER	ZFAND4-MARCHF8	ZFAND4-MARCHF8	intergenic_region	ZFAND4_2-MARCHF8_3		-1	n.2133995A>T
chr28	4212224	C	CAAAAAAAAAAAAAAAAAAAAAAAAAAAAAAAAA	PASS	intergenic_region	MODIFIER	LOC102157023-BMS1	LOC102157023-BMS1	intergenic_region	LOC102157023_3-BMS1_3		-1	n.4212224_4212225insAAAAAAAAAAAAAAAAAAAAAAAAAAAAAAAAA
chr28	4663104	G	A	PASS	intron_variant	MODIFIER	PANK1	PANK1	transcript	XM_038578167.1	protein_coding	1	c.29-11745C>T
chr28	4770052	G	GA	PASS	intron_variant	MODIFIER	KIF20B	KIF20B	transcript	XM_038578168.1	protein_coding	18	c.2290-1622_2290-1621insA
chr28	4770052	G	GA	PASS	intron_variant	MODIFIER	KIF20B	KIF20B	transcript	XM_038578169.1	protein_coding	17	c.2281-1622_2281-1621insA
chr28	4770052	G	GA	PASS	intron_variant	MODIFIER	KIF20B	KIF20B	transcript	XM_038578170.1	protein_coding	18	c.2290-1622_2290-1621insA
chr28	4770052	G	GA	PASS	intron_variant	MODIFIER	KIF20B	KIF20B	transcript	XM_038578171.1	protein_coding	18	c.2170-1622_2170-1621insA
chr28	4770052	G	GA	PASS	intron_variant	MODIFIER	KIF20B	KIF20B	transcript	XM_038578172.1	protein_coding	18	c.2170-1622_2170-1621insA
chr28	5089632	G	A	PASS	downstream_gene_variant	MODIFIER	LOC111092998	LOC111092998	transcript	XR_005380255.1	pseudogene	-1	n.*3959G>A
chr28	5089632	G	A	PASS	intergenic_region	MODIFIER	LOC111092998-LOC119877705	LOC111092998-LOC119877705	intergenic_region	LOC111092998_3-LOC119877705		-1	n.5089632G>A
chr28	5181662	T	C	PASS	intron_variant	MODIFIER	LOC119877705	LOC119877705	transcript	XM_038579227.1	protein_coding	1	c.96+10844T>C
chr28	5192390	C	T	PASS	intron_variant	MODIFIER	LOC119877705	LOC119877705	transcript	XM_038579227.1	protein_coding	1	c.96+21572C>T
chr28	5203968	C	G	PASS	intron_variant	MODIFIER	LOC119877705	LOC119877705	transcript	XM_038579227.1	protein_coding	1	c.97-10845C>G
chr28	5250715	G	A	PASS	intergenic_region	MODIFIER	LOC119877705-LOC119866548	LOC119877705-LOC119866548	intergenic_region	LOC119877705-LOC119866548_3		-1	n.5250715G>A
chr28	5278604	G	C	PASS	intergenic_region	MODIFIER	LOC119877705-LOC119866548	LOC119877705-LOC119866548	intergenic_region	LOC119877705-LOC119866548_3		-1	n.5278604G>C
chr28	5288526	G	T	PASS	intergenic_region	MODIFIER	LOC119877705-LOC119866548	LOC119877705-LOC119866548	intergenic_region	LOC119877705-LOC119866548_3		-1	n.5288526G>T
chr28	5291653	C	T	PASS	intergenic_region	MODIFIER	LOC119877705-LOC119866548	LOC119877705-LOC119866548	intergenic_region	LOC119877705-LOC119866548_3		-1	n.5291653C>T
chr28	5326622	C	T	PASS	intergenic_region	MODIFIER	LOC119877705-LOC119866548	LOC119877705-LOC119866548	intergenic_region	LOC119877705-LOC119866548_3		-1	n.5326622C>T
chr28	5516014	C	A	PASS	intron_variant	MODIFIER	LOC102152390	LOC102152390	transcript	XR_005380415.1	pseudogene	2	n.228+7703C>A
chr28	5532324	C	T	PASS	intron_variant	MODIFIER	LOC111093015	LOC111093015	transcript	XR_005380256.1	pseudogene	1	n.244+39G>A
chr28	6441878	G	A	PASS	intragenic_variant	MODIFIER	LOC100682991	LOC100682991	gene_variant	LOC100682991_3		-1	n.6441878G>A
chr28	6804970	C	A	PASS	intron_variant	MODIFIER	CPEB3	CPEB3	transcript	XM_038578186.1	protein_coding	5	c.1408+8526G>T
chr28	6804970	C	A	PASS	intron_variant	MODIFIER	CPEB3	CPEB3	transcript	XM_038578187.1	protein_coding	5	c.1408+8526G>T
chr28	6804970	C	A	PASS	intron_variant	MODIFIER	CPEB3	CPEB3	transcript	XR_005380421.1	pseudogene	5	n.1529+8526G>T
chr28	6804970	C	A	PASS	intron_variant	MODIFIER	CPEB3	CPEB3	transcript	XM_038578188.1	protein_coding	5	c.1408+8526G>T
chr28	6804970	C	A	PASS	intron_variant	MODIFIER	CPEB3	CPEB3	transcript	XM_038578196.1	protein_coding	4	c.1222+8526G>T
chr28	6804970	C	A	PASS	intron_variant	MODIFIER	CPEB3	CPEB3	transcript	XM_038578195.1	protein_coding	4	c.1222+8526G>T
chr28	6804970	C	A	PASS	intron_variant	MODIFIER	CPEB3	CPEB3	transcript	XM_038578193.1	protein_coding	4	c.1222+8526G>T
chr28	6804970	C	A	PASS	intron_variant	MODIFIER	CPEB3	CPEB3	transcript	XM_038578194.1	protein_coding	5	c.1222+8526G>T
chr28	6804970	C	A	PASS	intron_variant	MODIFIER	CPEB3	CPEB3	transcript	XM_038578191.1	protein_coding	5	c.1339+8526G>T
chr28	6804970	C	A	PASS	intron_variant	MODIFIER	CPEB3	CPEB3	transcript	XM_038578190.1	protein_coding	5	c.1339+8526G>T
chr28	6804970	C	A	PASS	intron_variant	MODIFIER	CPEB3	CPEB3	transcript	XM_038578189.1	protein_coding	5	c.1408+8526G>T
chr28	6804970	C	A	PASS	intron_variant	MODIFIER	CPEB3	CPEB3	transcript	XM_038578192.1	protein_coding	4	c.1222+8526G>T
chr28	7390276	CG	C	PASS	upstream_gene_variant	MODIFIER	LOC106557965	LOC106557965	transcript	XR_005380427.1	pseudogene	-1	n.-3587delC
chr28	7390276	CG	C	PASS	intron_variant	MODIFIER	EXOC6	EXOC6	transcript	NM_001313786.2_3	protein_coding	1	c.101+3697delG
chr28	7507479	G	A	PASS	intron_variant	MODIFIER	EXOC6	EXOC6	transcript	NM_001313786.2_3	protein_coding	17	c.1771-8070G>A
chr28	8584773	GCTAGGAGGCCTTTTTATTTTTATTTTTTTTTTAAATATTTTATTTATTTATTCATGATAGTCACAGAGAGAGAGAGAGAGAGAGAGAGAGGCAGAGACACAGGCAGAGGGAGAAGCAGGCTCCATGCACCGGGAGCCCGACGTGGGATCCGATCCCGGGTCTCCAGGATCGCGCCCTGGGCCAAAGGCAGGCACCAAACCGCTGCGCCACCCAGGGATCC	G	PASS	intron_variant	MODIFIER	PLCE1	PLCE1	transcript	NM_001136565.1_3	protein_coding	4	c.1983-2062_1983-1843del
chr28	9302254	C	T	PASS	intron_variant	MODIFIER	ALDH18A1	ALDH18A1	transcript	XM_038578335.1	protein_coding	7	c.818-92G>A
chr28	9302254	C	T	PASS	intron_variant	MODIFIER	ALDH18A1	ALDH18A1	transcript	XM_038578339.1	protein_coding	7	c.476-92G>A
chr28	9302254	C	T	PASS	intron_variant	MODIFIER	ALDH18A1	ALDH18A1	transcript	XM_038578337.1	protein_coding	7	c.809-92G>A
chr28	9302254	C	T	PASS	intron_variant	MODIFIER	ALDH18A1	ALDH18A1	transcript	XM_038578338.1	protein_coding	7	c.803-92G>A
chr28	9302254	C	T	PASS	intron_variant	MODIFIER	ALDH18A1	ALDH18A1	transcript	XM_038578336.1	protein_coding	7	c.812-92G>A
chr28	9463150	TTTA	T	PASS	intron_variant	MODIFIER	ENTPD1	ENTPD1	transcript	XM_038578343.1	protein_coding	2	c.145-3597_145-3595delTTA
chr28	9463150	TTTA	T	PASS	intron_variant	MODIFIER	ENTPD1	ENTPD1	transcript	XM_038578354.1	protein_coding	3	c.9-8608_9-8606delTTA
chr28	9463150	TTTA	T	PASS	intron_variant	MODIFIER	ENTPD1	ENTPD1	transcript	XM_038578353.1	protein_coding	3	c.-62-6464_-62-6462delTTA
chr28	9463150	TTTA	T	PASS	intron_variant	MODIFIER	ENTPD1	ENTPD1	transcript	XM_038578345.1	protein_coding	3	c.67-3597_67-3595delTTA
chr28	9463150	TTTA	T	PASS	intron_variant	MODIFIER	ENTPD1	ENTPD1	transcript	XM_038578349.1	protein_coding	2	c.67-3597_67-3595delTTA
chr28	9463150	TTTA	T	PASS	intron_variant	MODIFIER	ENTPD1	ENTPD1	transcript	XM_038578351.1	protein_coding	4	c.-180-3597_-180-3595delTTA
chr28	9463150	TTTA	T	PASS	intron_variant	MODIFIER	ENTPD1	ENTPD1	transcript	XM_038578346.1	protein_coding	2	c.67-3597_67-3595delTTA
chr28	9463150	TTTA	T	PASS	intron_variant	MODIFIER	ENTPD1	ENTPD1	transcript	XM_038578352.1	protein_coding	1	c.-180-3597_-180-3595delTTA
chr28	9463150	TTTA	T	PASS	intron_variant	MODIFIER	ENTPD1	ENTPD1	transcript	XM_038578348.1	protein_coding	2	c.67-3597_67-3595delTTA
chr28	9463150	TTTA	T	PASS	intron_variant	MODIFIER	ENTPD1	ENTPD1	transcript	XM_038578344.1	protein_coding	2	c.139-3597_139-3595delTTA
chr28	9463150	TTTA	T	PASS	intron_variant	MODIFIER	ENTPD1	ENTPD1	transcript	XM_038578350.1	protein_coding	1	c.-180-3597_-180-3595delTTA
chr28	9463150	TTTA	T	PASS	intron_variant	MODIFIER	ENTPD1	ENTPD1	transcript	XM_038578347.1	protein_coding	2	c.67-3597_67-3595delTTA
chr28	9851285	G	A	PASS	intron_variant	MODIFIER	BLNK	BLNK	transcript	XM_038578381.1	protein_coding	3	c.163+740C>T
chr28	9851285	G	A	PASS	intron_variant	MODIFIER	BLNK	BLNK	transcript	XM_038578382.1	protein_coding	3	c.163+740C>T
chr28	10415989	CCT	C	PASS	intron_variant	MODIFIER	LCOR	LCOR	transcript	XM_038578390.1	protein_coding	2	c.164-35365_164-35364delCT
chr28	10415989	CCT	C	PASS	intron_variant	MODIFIER	LCOR	LCOR	transcript	XM_038578392.1	protein_coding	3	c.47-35365_47-35364delCT
chr28	10415989	CCT	C	PASS	intron_variant	MODIFIER	LCOR	LCOR	transcript	XM_038578393.1	protein_coding	3	c.47-35365_47-35364delCT
chr28	10415989	CCT	C	PASS	intron_variant	MODIFIER	LCOR	LCOR	transcript	XM_038578396.1	protein_coding	2	c.-329-35365_-329-35364delCT
chr28	10415989	CCT	C	PASS	intron_variant	MODIFIER	LCOR	LCOR	transcript	XM_038578397.1	protein_coding	2	c.-329-35365_-329-35364delCT
chr28	10415989	CCT	C	PASS	intron_variant	MODIFIER	LCOR	LCOR	transcript	XM_038578400.1	protein_coding	2	c.-263-35766_-263-35765delCT
chr28	10415989	CCT	C	PASS	intron_variant	MODIFIER	LCOR	LCOR	transcript	XM_038578401.1	protein_coding	2	c.-263-35766_-263-35765delCT
chr28	10415989	CCT	C	PASS	intron_variant	MODIFIER	LCOR	LCOR	transcript	XM_038578391.1	protein_coding	2	c.164-35766_164-35765delCT
chr28	10415989	CCT	C	PASS	intron_variant	MODIFIER	LCOR	LCOR	transcript	XM_038578403.1	protein_coding	2	c.164-35365_164-35364delCT
chr28	10415989	CCT	C	PASS	intron_variant	MODIFIER	LCOR	LCOR	transcript	XM_038578404.1	protein_coding	2	c.164-35365_164-35364delCT
chr28	10415989	CCT	C	PASS	intron_variant	MODIFIER	LCOR	LCOR	transcript	XM_038578394.1	protein_coding	3	c.47-35365_47-35364delCT
chr28	10415989	CCT	C	PASS	intron_variant	MODIFIER	LCOR	LCOR	transcript	XM_038578395.1	protein_coding	3	c.47-35365_47-35364delCT
chr28	11014018	G	A	PASS	intron_variant	MODIFIER	UBTD1	UBTD1	transcript	XM_038578433.1	protein_coding	2	c.110-7287G>A
chr28	11014018	G	A	PASS	intron_variant	MODIFIER	UBTD1	UBTD1	transcript	XM_038578435.1	protein_coding	1	c.71-7287G>A
chr28	11014018	G	A	PASS	intron_variant	MODIFIER	UBTD1	UBTD1	transcript	XM_038578434.1	protein_coding	1	c.23-7287G>A
chr28	11175360	C	T	PASS	downstream_gene_variant	MODIFIER	ZFYVE27	ZFYVE27	transcript	XM_038578455.1	protein_coding	-1	c.*2929C>T
chr28	11175360	C	T	PASS	downstream_gene_variant	MODIFIER	SFRP5	SFRP5	transcript	XM_038578460.1	protein_coding	-1	c.*6640G>A
chr28	11175360	C	T	PASS	downstream_gene_variant	MODIFIER	ZFYVE27	ZFYVE27	transcript	XM_038578456.1	protein_coding	-1	c.*2929C>T
chr28	11175360	C	T	PASS	downstream_gene_variant	MODIFIER	ZFYVE27	ZFYVE27	transcript	XM_038578458.1	protein_coding	-1	c.*2672C>T
chr28	11175360	C	T	PASS	downstream_gene_variant	MODIFIER	ZFYVE27	ZFYVE27	transcript	XM_038578457.1	protein_coding	-1	c.*2254C>T
chr28	11175360	C	T	PASS	downstream_gene_variant	MODIFIER	ZFYVE27	ZFYVE27	transcript	XM_038578459.1	protein_coding	-1	c.*2254C>T
chr28	11175360	C	T	PASS	intergenic_region	MODIFIER	ZFYVE27-SFRP5	ZFYVE27-SFRP5	intergenic_region	ZFYVE27_3-SFRP5_3		-1	n.11175360C>T
chr28	11300678	GCTCT	G	PASS	intron_variant	MODIFIER	CRTAC1	CRTAC1	transcript	XM_038578461.1	protein_coding	7	c.972+940_972+943delAGAG
chr28	11300678	GCTCT	G	PASS	intron_variant	MODIFIER	CRTAC1	CRTAC1	transcript	XM_038578462.1	protein_coding	7	c.972+940_972+943delAGAG
chr28	13174191	C	CAGCACCCAA	PASS	intron_variant	MODIFIER	CHUK	CHUK	transcript	XM_038578512.1	protein_coding	9	c.933+1018_933+1019insTTGGGTGCT
chr28	13174191	C	CAGCACCCAA	PASS	intron_variant	MODIFIER	CHUK	CHUK	transcript	XM_038578514.1	protein_coding	9	c.933+1018_933+1019insTTGGGTGCT
chr28	13174191	C	CAGCACCCAA	PASS	intron_variant	MODIFIER	CHUK	CHUK	transcript	XM_038578513.1	protein_coding	9	c.933+1018_933+1019insTTGGGTGCT
chr28	13174191	C	CAGCACCCAA	PASS	intron_variant	MODIFIER	CHUK	CHUK	transcript	XR_005380497.1	pseudogene	9	n.1003+1018_1003+1019insTTGGGTGCT
chr28	13174191	C	CAGCACCCAA	PASS	intron_variant	MODIFIER	CHUK	CHUK	transcript	XR_005380498.1	pseudogene	9	n.1003+1018_1003+1019insTTGGGTGCT
chr28	13398071	C	A	PASS	downstream_gene_variant	MODIFIER	SEC31B	SEC31B	transcript	XM_038578529.1	protein_coding	-1	c.*5443G>T
chr28	13398071	C	A	PASS	intron_variant	MODIFIER	WNT8B	WNT8B	transcript	XM_038578530.1	protein_coding	5	c.511-61C>A
chr28	15323944	G	A	VQSRTrancheSNP99.90to100.00	intron_variant	MODIFIER	TRIM8	TRIM8	transcript	XM_038578649.1	protein_coding	1	c.571-1077G>A
chr28	32078343	A	AT	PASS	intron_variant	MODIFIER	TACC2	TACC2	transcript	XM_038578977.1	protein_coding	4	c.207-9487_207-9486insT
chr28	33414261	C	T	PASS	intergenic_region	MODIFIER	LOC111093068-GPR26	LOC111093068-GPR26	intergenic_region	LOC111093068_3-GPR26_3		-1	n.33414261C>T
chr28	35006382	GTTC	G	PASS	intergenic_region	MODIFIER	CTBP2-LOC119877701	CTBP2-LOC119877701	intergenic_region	CTBP2_3-LOC119877701		-1	n.35006383_35006385delTTC
chr28	35683498	C	A	PASS	intron_variant	MODIFIER	ADAM12	ADAM12	transcript	XM_038579089.1	protein_coding	3	c.285-40339G>T
chr28	35683498	C	A	PASS	intron_variant	MODIFIER	ADAM12	ADAM12	transcript	XM_038579090.1	protein_coding	3	c.285-40339G>T
chr28	36222333	G	A	PASS	upstream_gene_variant	MODIFIER	LOC119866535	LOC119866535	transcript	XR_005380314.1	pseudogene	-1	n.-2572G>A
chr28	36222333	G	A	PASS	intron_variant	MODIFIER	LOC119866534	LOC119866534	transcript	XR_005380315.1	pseudogene	2	n.268+1570C>T
chr28	37088630	G	A	PASS	intron_variant	MODIFIER	CLRN3	CLRN3	transcript	XM_038579110.1	protein_coding	1	c.230-628C>T
chr28	37098930	G	A	PASS	upstream_gene_variant	MODIFIER	CLRN3	CLRN3	transcript	XM_038579110.1	protein_coding	-1	c.-3346C>T
chr28	37098930	G	A	PASS	intergenic_region	MODIFIER	CLRN3-LOC111093087	CLRN3-LOC111093087	intergenic_region	CLRN3_3-LOC111093087_3		-1	n.37098930G>A
chr28	37106720	G	T	PASS	intergenic_region	MODIFIER	CLRN3-LOC111093087	CLRN3-LOC111093087	intergenic_region	CLRN3_3-LOC111093087_3		-1	n.37106720G>T
chr28	37120931	G	A	PASS	upstream_gene_variant	MODIFIER	PTPRE	PTPRE	transcript	XM_038579111.1	protein_coding	-1	c.-3660G>A
chr28	37120931	G	A	PASS	upstream_gene_variant	MODIFIER	PTPRE	PTPRE	transcript	XM_038579114.1	protein_coding	-1	c.-2710G>A
chr28	37120931	G	A	PASS	upstream_gene_variant	MODIFIER	PTPRE	PTPRE	transcript	XM_038579112.1	protein_coding	-1	c.-3660G>A
chr28	37120931	G	A	PASS	downstream_gene_variant	MODIFIER	LOC111093087	LOC111093087	transcript	XR_005380762.1	pseudogene	-1	n.*394C>T
chr28	37120931	G	A	PASS	intergenic_region	MODIFIER	CLRN3-LOC111093087	CLRN3-LOC111093087	intergenic_region	CLRN3_3-LOC111093087_3		-1	n.37120931G>A
chr28	37146889	A	T	PASS	intron_variant	MODIFIER	PTPRE	PTPRE	transcript	XM_038579111.1	protein_coding	1	c.207+22092A>T
chr28	37146889	A	T	PASS	intron_variant	MODIFIER	PTPRE	PTPRE	transcript	XM_038579114.1	protein_coding	1	c.-31+23279A>T
chr28	37146889	A	T	PASS	intron_variant	MODIFIER	PTPRE	PTPRE	transcript	XM_038579112.1	protein_coding	1	c.207+22092A>T
chr28	37155278	C	T	PASS	intron_variant	MODIFIER	PTPRE	PTPRE	transcript	XM_038579111.1	protein_coding	1	c.208-15043C>T
chr28	37155278	C	T	PASS	intron_variant	MODIFIER	PTPRE	PTPRE	transcript	XM_038579114.1	protein_coding	1	c.-30-15043C>T
chr28	37155278	C	T	PASS	intron_variant	MODIFIER	PTPRE	PTPRE	transcript	XM_038579112.1	protein_coding	1	c.208-15043C>T
chr28	37155649	C	A	PASS	intron_variant	MODIFIER	PTPRE	PTPRE	transcript	XM_038579111.1	protein_coding	1	c.208-14672C>A
chr28	37155649	C	A	PASS	intron_variant	MODIFIER	PTPRE	PTPRE	transcript	XM_038579114.1	protein_coding	1	c.-30-14672C>A
chr28	37155649	C	A	PASS	intron_variant	MODIFIER	PTPRE	PTPRE	transcript	XM_038579112.1	protein_coding	1	c.208-14672C>A
chr28	37173703	T	A	PASS	upstream_gene_variant	MODIFIER	PTPRE	PTPRE	transcript	XM_038579113.1	protein_coding	-1	c.-679T>A
chr28	37173703	T	A	PASS	intron_variant	MODIFIER	PTPRE	PTPRE	transcript	XM_038579111.1	protein_coding	2	c.230+3360T>A
chr28	37173703	T	A	PASS	intron_variant	MODIFIER	PTPRE	PTPRE	transcript	XM_038579114.1	protein_coding	2	c.-8+3360T>A
chr28	37173703	T	A	PASS	intron_variant	MODIFIER	PTPRE	PTPRE	transcript	XM_038579112.1	protein_coding	2	c.230+3360T>A
chr28	37176307	C	T	PASS	intron_variant	MODIFIER	PTPRE	PTPRE	transcript	XM_038579111.1	protein_coding	2	c.230+5964C>T
chr28	37176307	C	T	PASS	intron_variant	MODIFIER	PTPRE	PTPRE	transcript	XM_038579114.1	protein_coding	2	c.-8+5964C>T
chr28	37176307	C	T	PASS	intron_variant	MODIFIER	PTPRE	PTPRE	transcript	XM_038579112.1	protein_coding	2	c.230+5964C>T
chr28	37176307	C	T	PASS	intron_variant	MODIFIER	PTPRE	PTPRE	transcript	XM_038579113.1	protein_coding	1	c.-8+1933C>T
chr28	37178271	G	A	PASS	intron_variant	MODIFIER	PTPRE	PTPRE	transcript	XM_038579111.1	protein_coding	2	c.230+7928G>A
chr28	37178271	G	A	PASS	intron_variant	MODIFIER	PTPRE	PTPRE	transcript	XM_038579114.1	protein_coding	2	c.-8+7928G>A
chr28	37178271	G	A	PASS	intron_variant	MODIFIER	PTPRE	PTPRE	transcript	XM_038579112.1	protein_coding	2	c.230+7928G>A
chr28	37178271	G	A	PASS	intron_variant	MODIFIER	PTPRE	PTPRE	transcript	XM_038579113.1	protein_coding	1	c.-8+3897G>A
chr28	37181940	C	T	PASS	upstream_gene_variant	MODIFIER	PTPRE	PTPRE	transcript	XM_038579115.1	protein_coding	-1	c.-2771C>T
chr28	37181940	C	T	PASS	intron_variant	MODIFIER	PTPRE	PTPRE	transcript	XM_038579111.1	protein_coding	2	c.230+11597C>T
chr28	37181940	C	T	PASS	intron_variant	MODIFIER	PTPRE	PTPRE	transcript	XM_038579114.1	protein_coding	2	c.-8+11597C>T
chr28	37181940	C	T	PASS	intron_variant	MODIFIER	PTPRE	PTPRE	transcript	XM_038579112.1	protein_coding	2	c.230+11597C>T
chr28	37181940	C	T	PASS	intron_variant	MODIFIER	PTPRE	PTPRE	transcript	XM_038579113.1	protein_coding	1	c.-8+7566C>T
chr28	37189284	A	G	PASS	intron_variant	MODIFIER	PTPRE	PTPRE	transcript	XM_038579111.1	protein_coding	2	c.230+18941A>G
chr28	37189284	A	G	PASS	intron_variant	MODIFIER	PTPRE	PTPRE	transcript	XM_038579114.1	protein_coding	2	c.-8+18941A>G
chr28	37189284	A	G	PASS	intron_variant	MODIFIER	PTPRE	PTPRE	transcript	XM_038579112.1	protein_coding	2	c.230+18941A>G
chr28	37189284	A	G	PASS	intron_variant	MODIFIER	PTPRE	PTPRE	transcript	XM_038579113.1	protein_coding	1	c.-8+14910A>G
chr28	37189284	A	G	PASS	intron_variant	MODIFIER	PTPRE	PTPRE	transcript	XM_038579115.1	protein_coding	1	c.-8+4581A>G
chr28	37991306	C	A	PASS	intron_variant	MODIFIER	LOC119866620	LOC119866620	transcript	XR_005380770.1	pseudogene	2	n.2032-3002G>T
chr28	39749769	G	C	PASS	intergenic_region	MODIFIER	LOC102152832-LOC111093053	LOC102152832-LOC111093053	intergenic_region	LOC102152832_3-LOC111093053_3		-1	n.39749769G>C
chr28	39749770	G	A	PASS	intergenic_region	MODIFIER	LOC102152832-LOC111093053	LOC102152832-LOC111093053	intergenic_region	LOC102152832_3-LOC111093053_3		-1	n.39749770G>A
chr28	39749772	C	T	PASS	intergenic_region	MODIFIER	LOC102152832-LOC111093053	LOC102152832-LOC111093053	intergenic_region	LOC102152832_3-LOC111093053_3		-1	n.39749772C>T
chr28	39749774	A	C	PASS	intergenic_region	MODIFIER	LOC102152832-LOC111093053	LOC102152832-LOC111093053	intergenic_region	LOC102152832_3-LOC111093053_3		-1	n.39749774A>C
chr28	40176567	T	C	PASS	intergenic_region	MODIFIER	LOC119877676-LOC119866542	LOC119877676-LOC119866542	intergenic_region	LOC119877676-LOC119866542_3		-1	n.40176567T>C
chr28	40181709	A	G	PASS	intergenic_region	MODIFIER	LOC119877676-LOC119866542	LOC119877676-LOC119866542	intergenic_region	LOC119877676-LOC119866542_3		-1	n.40181709A>G
chr28	41653488	C	T	PASS	intron_variant	MODIFIER	LOC100688697	LOC100688697	transcript	XM_038579211.1	protein_coding	3	c.343+1039C>T
chr28	41653488	C	T	PASS	intron_variant	MODIFIER	LOC100688697	LOC100688697	transcript	XM_038579212.1	protein_coding	4	c.343+1039C>T
chr28	41653488	C	T	PASS	intron_variant	MODIFIER	LOC100688697	LOC100688697	transcript	XM_038579213.1	protein_coding	3	c.343+1039C>T
chr29	18662294	CG	C	PASS	intron_variant	MODIFIER	C29H8orf34	C29H8orf34	transcript	NM_001195666.1_3	protein_coding	12	c.1288+8152delG
chr29	18662294	CG	C	PASS	intron_variant	MODIFIER	LOC111093133	LOC111093133	transcript	XR_005381079.1	pseudogene	2	n.258-16854delC
chr29	18662294	CG	C	PASS	intron_variant	MODIFIER	LOC111093133	LOC111093133	transcript	XR_005381076.1	pseudogene	2	n.258-16854delC
chr29	41354349	G	C	VQSRTrancheSNP99.90to100.00	intron_variant	MODIFIER	GDF6	GDF6	transcript	XM_038579260.1	protein_coding	1	c.361+6296C>G
chr30	5288312	G	A	PASS	intergenic_region	MODIFIER	LOC119866861-LOC111093285	LOC119866861-LOC111093285	intergenic_region	LOC119866861_3-LOC111093285_3		-1	n.5288312G>A
chr30	31284565	C	T	PASS	intergenic_region	MODIFIER	LCTL-LOC119877748	LCTL-LOC119877748	intergenic_region	LCTL_3-LOC119877748		-1	n.31284565C>T
chr30	31555394	AC	A	PASS	downstream_gene_variant	MODIFIER	LOC111093346	LOC111093346	transcript	XR_005381797.1	pseudogene	-1	n.*4060delC
chr30	31555394	AC	A	PASS	downstream_gene_variant	MODIFIER	LOC111093346	LOC111093346	transcript	XR_005381799.1	pseudogene	-1	n.*4060delC
chr30	31555394	AC	A	PASS	downstream_gene_variant	MODIFIER	LOC111093346	LOC111093346	transcript	XR_005381800.1	pseudogene	-1	n.*4060delC
chr30	31555394	AC	A	PASS	non_coding_transcript_exon_variant	MODIFIER	LOC111093346	LOC111093346	transcript	XR_005381798.1	pseudogene	7	n.996delC
chr30	31687591	G	A	PASS	intron_variant	MODIFIER	SMAD3	SMAD3	transcript	NM_001170829.2_3	protein_coding	1	c.206+13671G>A
chr30	31697502	G	A	PASS	intron_variant	MODIFIER	SMAD3	SMAD3	transcript	NM_001170829.2_3	protein_coding	1	c.206+23582G>A
chr30	31832663	T	A	PASS	intron_variant	MODIFIER	AAGAB	AAGAB	transcript	XM_038580788.1	protein_coding	1	c.74-815A>T
chr30	31832663	T	A	PASS	intron_variant	MODIFIER	AAGAB	AAGAB	transcript	XM_038580789.1	protein_coding	1	c.74-815A>T
chr30	32944649	T	G	PASS	intragenic_variant	MODIFIER	LOC100684041	LOC100684041	gene_variant	LOC100684041_3		-1	n.32944649T>G
chr30	33984426	C	T	PASS	intergenic_region	MODIFIER	LOC119866841-LOC111093385	LOC119866841-LOC111093385	intergenic_region	LOC119866841_3-LOC111093385_3		-1	n.33984426C>T
chr30	34854107	T	A	PASS	intron_variant	MODIFIER	UACA	UACA	transcript	NM_001003112.1_3	protein_coding	2	c.219-2064A>T
chr30	36076741	T	C	PASS	intron_variant	MODIFIER	MYO9A	MYO9A	transcript	XM_038580865.1	protein_coding	1	c.-72+11084A>G
chr30	36167034	C	T	PASS	downstream_gene_variant	MODIFIER	LOC119866934	LOC119866934	transcript	XR_005381848.1	pseudogene	-1	n.*2512C>T
chr30	36167034	C	T	PASS	intron_variant	MODIFIER	PKM	PKM	transcript	XM_038580889.1	protein_coding	4	c.426+1298G>A
chr30	36167034	C	T	PASS	intron_variant	MODIFIER	PKM	PKM	transcript	XM_038580893.1	protein_coding	2	c.201+2167G>A
chr30	36167034	C	T	PASS	intron_variant	MODIFIER	PKM	PKM	transcript	XM_038580890.1	protein_coding	4	c.426+1298G>A
chr30	36167034	C	T	PASS	intron_variant	MODIFIER	PKM	PKM	transcript	XM_038580892.1	protein_coding	3	c.246+1298G>A
chr30	36167034	C	T	PASS	intron_variant	MODIFIER	PKM	PKM	transcript	XM_038580891.1	protein_coding	3	c.246+1298G>A
chr30	36180451	C	T	PASS	upstream_gene_variant	MODIFIER	PKM	PKM	transcript	XM_038580889.1	protein_coding	-1	c.-2455G>A
chr30	36180451	C	T	PASS	upstream_gene_variant	MODIFIER	PKM	PKM	transcript	XM_038580890.1	protein_coding	-1	c.-2455G>A
chr30	36180451	C	T	PASS	upstream_gene_variant	MODIFIER	PKM	PKM	transcript	XM_038580892.1	protein_coding	-1	c.-4215G>A
chr30	36180451	C	T	PASS	upstream_gene_variant	MODIFIER	PKM	PKM	transcript	XM_038580891.1	protein_coding	-1	c.-712G>A
chr30	36180451	C	T	PASS	intron_variant	MODIFIER	LOC111093326	LOC111093326	transcript	XR_005381847.1	pseudogene	1	n.281+2007C>T
chr30	37072281	G	A	PASS	intergenic_region	MODIFIER	LOC100685547-HCN4	LOC100685547-HCN4	intergenic_region	LOC100685547_3-HCN4_3		-1	n.37072281G>A
chr30	37172466	G	GCGC	PASS	intergenic_region	MODIFIER	HCN4-REC114	HCN4-REC114	intergenic_region	HCN4_3-REC114_3		-1	n.37172466_37172467insCGC
chr30	37437030	A	AG	PASS	intergenic_region	MODIFIER	CD276-INSYN1	CD276-INSYN1	intergenic_region	CD276_3-INSYN1_3		-1	n.37437030_37437031insG
chr30	37437032	C	CTTTCCCTGGGTGACTGAGATGGAGACAGATCACCCGCAGGACAGAGGCTTCGCGGGGCCGCCTCACCTGCACTTAGTGTGAAAGGAAGACTCTGAGCAGATGGCA	PASS	intergenic_region	MODIFIER	CD276-INSYN1	CD276-INSYN1	intergenic_region	CD276_3-INSYN1_3		-1	n.37437032_37437033insTTTCCCTGGGTGACTGAGATGGAGACAGATCACCCGCAGGACAGAGGCTTCGCGGGGCCGCCTCACCTGCACTTAGTGTGAAAGGAAGACTCTGAGCAGATGGCA
chr30	38614133	C	CGG	PASS	frameshift_variant	HIGH	C30H15orf39	C30H15orf39	transcript	XM_038581025.1	protein_coding	2	c.2135_2136insGG	p.Ala715fs
chr30	38614133	C	CGG	PASS	frameshift_variant	HIGH	C30H15orf39	C30H15orf39	transcript	XM_038581026.1	protein_coding	2	c.2135_2136insGG	p.Ala715fs
chr30	38614133	C	CGG	PASS	frameshift_variant	HIGH	C30H15orf39	C30H15orf39	transcript	XM_038581027.1	protein_coding	2	c.2135_2136insGG	p.Ala715fs
chr30	38614133	C	CGG	PASS	downstream_gene_variant	MODIFIER	LOC111093300	LOC111093300	transcript	XR_005381888.1	pseudogene	-1	n.*1169_*1170insCC
chr30	38905144	C	T	PASS	missense_variant	MODERATE	CSPG4	CSPG4	transcript	XM_038581046.1	protein_coding	12	c.6364G>A	p.Ala2122Thr
chr30	39213489	C	T	PASS	intergenic_region	MODIFIER	LINGO1-LOC119866844	LINGO1-LOC119866844	intergenic_region	LINGO1_3-LOC119866844_3		-1	n.39213489C>T
chr30	39252512	G	A	PASS	intergenic_region	MODIFIER	LOC106558051-HMG20A	LOC106558051-HMG20A	intergenic_region	LOC106558051_3-HMG20A_3		-1	n.39252512G>A
chr31	6111932	T	G	PASS	intergenic_region	MODIFIER	LOC111093422-LOC111093498	LOC111093422-LOC111093498	intergenic_region	LOC111093422_3-LOC111093498_3		-1	n.6111932T>G
chr31	13860853	A	G	PASS	intron_variant	MODIFIER	LOC102154980	LOC102154980	transcript	XR_005382146.1	pseudogene	7	n.15129+10246A>G
chr31	16148282	C	T	PASS	intergenic_region	MODIFIER	LOC100684646-TRNAE-CUC4	LOC100684646-TRNAE-CUC4	intergenic_region	LOC100684646_3-TRNAE-CUC_64		-1	n.16148282C>T
chr32	72186	A	T	PASS	intergenic_region	MODIFIER	CHR_START-LOC111093663	CHR_START-LOC111093663	intergenic_region	CHR_START-LOC111093663_3		-1	n.72186A>T
chr32	325236	G	A	PASS	intergenic_region	MODIFIER	CHR_START-LOC111093663	CHR_START-LOC111093663	intergenic_region	CHR_START-LOC111093663_3		-1	n.325236G>A
chr32	366720	A	C	PASS	intergenic_region	MODIFIER	CHR_START-LOC111093663	CHR_START-LOC111093663	intergenic_region	CHR_START-LOC111093663_3		-1	n.366720A>C
chr32	417522	A	T	PASS	intergenic_region	MODIFIER	CHR_START-LOC111093663	CHR_START-LOC111093663	intergenic_region	CHR_START-LOC111093663_3		-1	n.417522A>T
chr32	417530	A	T	PASS	intergenic_region	MODIFIER	CHR_START-LOC111093663	CHR_START-LOC111093663	intergenic_region	CHR_START-LOC111093663_3		-1	n.417530A>T
chr32	417540	C	A	PASS	intergenic_region	MODIFIER	CHR_START-LOC111093663	CHR_START-LOC111093663	intergenic_region	CHR_START-LOC111093663_3		-1	n.417540C>A
chr32	863165	C	A	PASS	intergenic_region	MODIFIER	CHR_START-LOC111093663	CHR_START-LOC111093663	intergenic_region	CHR_START-LOC111093663_3		-1	n.863165C>A
chr32	2713625	TA	T	PASS	intergenic_region	MODIFIER	NDST3-LOC102152310	NDST3-LOC102152310	intergenic_region	NDST3_3-LOC102152310_3		-1	n.2713626delA
chr32	4600551	C	T	PASS	intron_variant	MODIFIER	LOC111093695	LOC111093695	transcript	XR_005382513.1	pseudogene	2	n.116+13275G>A
chr32	5094211	T	C	PASS	intergenic_region	MODIFIER	LOC100687023-LOC100686946	LOC100687023-LOC100686946	intergenic_region	LOC100687023_3-LOC100686946_3		-1	n.5094211T>C
chr32	5094260	T	G	PASS	intergenic_region	MODIFIER	LOC100687023-LOC100686946	LOC100687023-LOC100686946	intergenic_region	LOC100687023_3-LOC100686946_3		-1	n.5094260T>G
chr32	5094529	T	C	PASS	intergenic_region	MODIFIER	LOC100687023-LOC100686946	LOC100687023-LOC100686946	intergenic_region	LOC100687023_3-LOC100686946_3		-1	n.5094529T>C
chr32	6767113	T	A	PASS	intron_variant	MODIFIER	ANK2	ANK2	transcript	XM_038581806.1	protein_coding	41	c.10822+601A>T
chr32	6767113	T	A	PASS	intron_variant	MODIFIER	ANK2	ANK2	transcript	XM_038581841.1	protein_coding	35	c.4355-996A>T
chr32	6767113	T	A	PASS	intron_variant	MODIFIER	ANK2	ANK2	transcript	XM_038581852.1	protein_coding	34	c.4256-996A>T
chr32	6767113	T	A	PASS	intron_variant	MODIFIER	ANK2	ANK2	transcript	XM_038581854.1	protein_coding	33	c.4157-996A>T
chr32	6767113	T	A	PASS	intron_variant	MODIFIER	ANK2	ANK2	transcript	XM_038581827.1	protein_coding	37	c.4478-996A>T
chr32	6767113	T	A	PASS	intron_variant	MODIFIER	ANK2	ANK2	transcript	XM_038581835.1	protein_coding	37	c.4415-996A>T
chr32	6767113	T	A	PASS	intron_variant	MODIFIER	ANK2	ANK2	transcript	XM_038581837.1	protein_coding	38	c.4412-996A>T
chr32	6767113	T	A	PASS	intron_variant	MODIFIER	ANK2	ANK2	transcript	XM_038581840.1	protein_coding	36	c.4379-996A>T
chr32	6767113	T	A	PASS	intron_variant	MODIFIER	ANK2	ANK2	transcript	XM_038581842.1	protein_coding	34	c.4256-996A>T
chr32	6767113	T	A	PASS	intron_variant	MODIFIER	ANK2	ANK2	transcript	XM_038581843.1	protein_coding	35	c.4340-996A>T
chr32	6767113	T	A	PASS	intron_variant	MODIFIER	ANK2	ANK2	transcript	XM_038581846.1	protein_coding	34	c.4322-996A>T
chr32	6767113	T	A	PASS	intron_variant	MODIFIER	ANK2	ANK2	transcript	XM_038581847.1	protein_coding	36	c.4316-996A>T
chr32	6767113	T	A	PASS	intron_variant	MODIFIER	ANK2	ANK2	transcript	XM_038581848.1	protein_coding	34	c.4307-996A>T
chr32	6767113	T	A	PASS	intron_variant	MODIFIER	ANK2	ANK2	transcript	XM_038581849.1	protein_coding	35	c.4280-996A>T
chr32	6767113	T	A	PASS	intron_variant	MODIFIER	ANK2	ANK2	transcript	XM_038581850.1	protein_coding	36	c.4277-996A>T
chr32	6767113	T	A	PASS	intron_variant	MODIFIER	ANK2	ANK2	transcript	XM_038581817.1	protein_coding	37	c.4478-996A>T
chr32	6767113	T	A	PASS	intron_variant	MODIFIER	ANK2	ANK2	transcript	XM_038581818.1	protein_coding	38	c.4475-996A>T
chr32	6767113	T	A	PASS	intron_variant	MODIFIER	ANK2	ANK2	transcript	XM_038581823.1	protein_coding	38	c.4514-996A>T
chr32	6767113	T	A	PASS	intron_variant	MODIFIER	ANK2	ANK2	transcript	XM_038581824.1	protein_coding	39	c.4511-996A>T
chr32	6767113	T	A	PASS	intron_variant	MODIFIER	ANK2	ANK2	transcript	XM_038581826.1	protein_coding	38	c.4490-996A>T
chr32	6767113	T	A	PASS	intron_variant	MODIFIER	ANK2	ANK2	transcript	XM_038581828.1	protein_coding	38	c.4475-996A>T
chr32	6767113	T	A	PASS	intron_variant	MODIFIER	ANK2	ANK2	transcript	XM_038581836.1	protein_coding	34	c.4322-996A>T
chr32	6767113	T	A	PASS	intron_variant	MODIFIER	ANK2	ANK2	transcript	XM_038581839.1	protein_coding	34	c.4307-996A>T
chr32	6767113	T	A	PASS	intron_variant	MODIFIER	ANK2	ANK2	transcript	XM_038581815.1	protein_coding	39	c.4511-996A>T
chr32	6767113	T	A	PASS	intron_variant	MODIFIER	ANK2	ANK2	transcript	XM_038581811.1	protein_coding	37	c.10630+601A>T
chr32	6767113	T	A	PASS	intron_variant	MODIFIER	ANK2	ANK2	transcript	XM_038581812.1	protein_coding	36	c.10606+601A>T
chr32	6767113	T	A	PASS	intron_variant	MODIFIER	ANK2	ANK2	transcript	XM_038581814.1	protein_coding	35	c.10558+601A>T
chr32	6767113	T	A	PASS	intron_variant	MODIFIER	ANK2	ANK2	transcript	XM_038581808.1	protein_coding	39	c.10792+601A>T
chr32	6767113	T	A	PASS	intron_variant	MODIFIER	ANK2	ANK2	transcript	XM_038581809.1	protein_coding	40	c.10777+601A>T
chr32	6767113	T	A	PASS	intron_variant	MODIFIER	ANK2	ANK2	transcript	XM_038581810.1	protein_coding	38	c.10681+601A>T
chr32	6767113	T	A	PASS	intron_variant	MODIFIER	ANK2	ANK2	transcript	XM_038581816.1	protein_coding	38	c.4484-996A>T
chr32	6767113	T	A	PASS	intron_variant	MODIFIER	ANK2	ANK2	transcript	XM_038581819.1	protein_coding	37	c.4472-996A>T
chr32	6767113	T	A	PASS	intron_variant	MODIFIER	ANK2	ANK2	transcript	XM_038581820.1	protein_coding	38	c.4469-996A>T
chr32	6767113	T	A	PASS	intron_variant	MODIFIER	ANK2	ANK2	transcript	XM_038581825.1	protein_coding	39	c.4505-996A>T
chr32	6767113	T	A	PASS	intron_variant	MODIFIER	ANK2	ANK2	transcript	XM_038581829.1	protein_coding	37	c.4472-996A>T
chr32	6767113	T	A	PASS	intron_variant	MODIFIER	ANK2	ANK2	transcript	XM_038581830.1	protein_coding	38	c.4469-996A>T
chr32	6767113	T	A	PASS	intron_variant	MODIFIER	ANK2	ANK2	transcript	XM_038581838.1	protein_coding	38	c.4406-996A>T
chr32	6767113	T	A	PASS	intron_variant	MODIFIER	ANK2	ANK2	transcript	XM_038581844.1	protein_coding	36	c.4328-996A>T
chr32	6767113	T	A	PASS	intron_variant	MODIFIER	ANK2	ANK2	transcript	XM_038581845.1	protein_coding	37	c.4325-996A>T
chr32	6767113	T	A	PASS	intron_variant	MODIFIER	ANK2	ANK2	transcript	XM_038581853.1	protein_coding	35	c.4229-996A>T
chr32	6767113	T	A	PASS	intron_variant	MODIFIER	ANK2	ANK2	transcript	XM_038581855.1	protein_coding	35	c.4127-996A>T
chr32	6767113	T	A	PASS	intron_variant	MODIFIER	ANK2	ANK2	transcript	XM_038581832.1	protein_coding	37	c.4427-996A>T
chr32	6767113	T	A	PASS	intron_variant	MODIFIER	ANK2	ANK2	transcript	XM_038581833.1	protein_coding	38	c.4424-996A>T
chr32	6767113	T	A	PASS	intron_variant	MODIFIER	ANK2	ANK2	transcript	XM_038581834.1	protein_coding	36	c.4328-996A>T
chr32	6767113	T	A	PASS	intron_variant	MODIFIER	ANK2	ANK2	transcript	XM_038581851.1	protein_coding	36	c.4265-996A>T
chr32	6767113	T	A	PASS	intron_variant	MODIFIER	ANK2	ANK2	transcript	XM_038581831.1	protein_coding	38	c.4439-996A>T
chr32	6767113	T	A	PASS	intron_variant	MODIFIER	ANK2	ANK2	transcript	XM_038581821.1	protein_coding	38	c.4463-996A>T
chr32	6767113	T	A	PASS	intron_variant	MODIFIER	ANK2	ANK2	transcript	XM_038581822.1	protein_coding	38	c.4424-996A>T
chr32	6767113	T	A	PASS	intron_variant	MODIFIER	ANK2	ANK2	transcript	XM_038581813.1	protein_coding	38	c.10678+601A>T
chr32	6767113	T	A	PASS	intron_variant	MODIFIER	ANK2	ANK2	transcript	XM_038581807.1	protein_coding	40	c.10816+601A>T
chr32	6807835	G	T	PASS	intron_variant	MODIFIER	ANK2	ANK2	transcript	XM_038581806.1	protein_coding	26	c.2802-76C>A
chr32	6807835	G	T	PASS	intron_variant	MODIFIER	ANK2	ANK2	transcript	XM_038581841.1	protein_coding	23	c.2721-76C>A
chr32	6807835	G	T	PASS	intron_variant	MODIFIER	ANK2	ANK2	transcript	XM_038581852.1	protein_coding	22	c.2622-76C>A
chr32	6807835	G	T	PASS	intron_variant	MODIFIER	ANK2	ANK2	transcript	XM_038581854.1	protein_coding	21	c.2523-76C>A
chr32	6807835	G	T	PASS	intron_variant	MODIFIER	ANK2	ANK2	transcript	XM_038581827.1	protein_coding	24	c.2745-76C>A
chr32	6807835	G	T	PASS	intron_variant	MODIFIER	ANK2	ANK2	transcript	XM_038581835.1	protein_coding	24	c.2745-76C>A
chr32	6807835	G	T	PASS	intron_variant	MODIFIER	ANK2	ANK2	transcript	XM_038581837.1	protein_coding	25	c.2757-91C>A
chr32	6807835	G	T	PASS	intron_variant	MODIFIER	ANK2	ANK2	transcript	XM_038581840.1	protein_coding	24	c.2745-76C>A
chr32	6807835	G	T	PASS	intron_variant	MODIFIER	ANK2	ANK2	transcript	XM_038581842.1	protein_coding	22	c.2622-76C>A
chr32	6807835	G	T	PASS	intron_variant	MODIFIER	ANK2	ANK2	transcript	XM_038581843.1	protein_coding	23	c.2721-91C>A
chr32	6807835	G	T	PASS	intron_variant	MODIFIER	ANK2	ANK2	transcript	XM_038581846.1	protein_coding	23	c.2721-76C>A
chr32	6807835	G	T	PASS	intron_variant	MODIFIER	ANK2	ANK2	transcript	XM_038581847.1	protein_coding	23	c.2646-76C>A
chr32	6807835	G	T	PASS	intron_variant	MODIFIER	ANK2	ANK2	transcript	XM_038581848.1	protein_coding	23	c.2721-91C>A
chr32	6807835	G	T	PASS	intron_variant	MODIFIER	ANK2	ANK2	transcript	XM_038581849.1	protein_coding	23	c.2646-76C>A
chr32	6807835	G	T	PASS	intron_variant	MODIFIER	ANK2	ANK2	transcript	XM_038581850.1	protein_coding	23	c.2559-91C>A
chr32	6807835	G	T	PASS	intron_variant	MODIFIER	ANK2	ANK2	transcript	XM_038581817.1	protein_coding	24	c.2745-76C>A
chr32	6807835	G	T	PASS	intron_variant	MODIFIER	ANK2	ANK2	transcript	XM_038581818.1	protein_coding	25	c.2757-91C>A
chr32	6807835	G	T	PASS	intron_variant	MODIFIER	ANK2	ANK2	transcript	XM_038581823.1	protein_coding	24	c.2745-76C>A
chr32	6807835	G	T	PASS	intron_variant	MODIFIER	ANK2	ANK2	transcript	XM_038581824.1	protein_coding	25	c.2757-91C>A
chr32	6807835	G	T	PASS	intron_variant	MODIFIER	ANK2	ANK2	transcript	XM_038581826.1	protein_coding	25	c.2757-76C>A
chr32	6807835	G	T	PASS	intron_variant	MODIFIER	ANK2	ANK2	transcript	XM_038581828.1	protein_coding	25	c.2757-91C>A
chr32	6807835	G	T	PASS	intron_variant	MODIFIER	ANK2	ANK2	transcript	XM_038581836.1	protein_coding	23	c.2721-76C>A
chr32	6807835	G	T	PASS	intron_variant	MODIFIER	ANK2	ANK2	transcript	XM_038581839.1	protein_coding	23	c.2721-91C>A
chr32	6807835	G	T	PASS	intron_variant	MODIFIER	ANK2	ANK2	transcript	XM_038581815.1	protein_coding	25	c.2757-91C>A
chr32	6807835	G	T	PASS	intron_variant	MODIFIER	ANK2	ANK2	transcript	XM_038581811.1	protein_coding	24	c.2745-76C>A
chr32	6807835	G	T	PASS	intron_variant	MODIFIER	ANK2	ANK2	transcript	XM_038581812.1	protein_coding	23	c.2721-76C>A
chr32	6807835	G	T	PASS	intron_variant	MODIFIER	ANK2	ANK2	transcript	XM_038581814.1	protein_coding	23	c.2721-91C>A
chr32	6807835	G	T	PASS	intron_variant	MODIFIER	ANK2	ANK2	transcript	XM_038581808.1	protein_coding	24	c.2772-76C>A
chr32	6807835	G	T	PASS	intron_variant	MODIFIER	ANK2	ANK2	transcript	XM_038581809.1	protein_coding	25	c.2757-76C>A
chr32	6807835	G	T	PASS	intron_variant	MODIFIER	ANK2	ANK2	transcript	XM_038581810.1	protein_coding	25	c.2796-76C>A
chr32	6807835	G	T	PASS	intron_variant	MODIFIER	ANK2	ANK2	transcript	XM_038581816.1	protein_coding	25	c.2751-76C>A
chr32	6807835	G	T	PASS	intron_variant	MODIFIER	ANK2	ANK2	transcript	XM_038581819.1	protein_coding	24	c.2739-76C>A
chr32	6807835	G	T	PASS	intron_variant	MODIFIER	ANK2	ANK2	transcript	XM_038581820.1	protein_coding	25	c.2751-91C>A
chr32	6807835	G	T	PASS	intron_variant	MODIFIER	ANK2	ANK2	transcript	XM_038581825.1	protein_coding	25	c.2751-91C>A
chr32	6807835	G	T	PASS	intron_variant	MODIFIER	ANK2	ANK2	transcript	XM_038581829.1	protein_coding	24	c.2739-76C>A
chr32	6807835	G	T	PASS	intron_variant	MODIFIER	ANK2	ANK2	transcript	XM_038581830.1	protein_coding	25	c.2751-91C>A
chr32	6807835	G	T	PASS	intron_variant	MODIFIER	ANK2	ANK2	transcript	XM_038581838.1	protein_coding	25	c.2751-91C>A
chr32	6807835	G	T	PASS	intron_variant	MODIFIER	ANK2	ANK2	transcript	XM_038581844.1	protein_coding	24	c.2694-76C>A
chr32	6807835	G	T	PASS	intron_variant	MODIFIER	ANK2	ANK2	transcript	XM_038581845.1	protein_coding	25	c.2706-91C>A
chr32	6807835	G	T	PASS	intron_variant	MODIFIER	ANK2	ANK2	transcript	XM_038581853.1	protein_coding	23	c.2595-76C>A
chr32	6807835	G	T	PASS	intron_variant	MODIFIER	ANK2	ANK2	transcript	XM_038581855.1	protein_coding	23	c.2508-91C>A
chr32	6807835	G	T	PASS	intron_variant	MODIFIER	ANK2	ANK2	transcript	XM_038581832.1	protein_coding	24	c.2694-76C>A
chr32	6807835	G	T	PASS	intron_variant	MODIFIER	ANK2	ANK2	transcript	XM_038581833.1	protein_coding	25	c.2706-91C>A
chr32	6807835	G	T	PASS	intron_variant	MODIFIER	ANK2	ANK2	transcript	XM_038581834.1	protein_coding	24	c.2694-76C>A
chr32	6807835	G	T	PASS	intron_variant	MODIFIER	ANK2	ANK2	transcript	XM_038581851.1	protein_coding	23	c.2595-76C>A
chr32	6807835	G	T	PASS	intron_variant	MODIFIER	ANK2	ANK2	transcript	XM_038581831.1	protein_coding	25	c.2706-76C>A
chr32	6807835	G	T	PASS	intron_variant	MODIFIER	ANK2	ANK2	transcript	XM_038581821.1	protein_coding	24	c.2694-76C>A
chr32	6807835	G	T	PASS	intron_variant	MODIFIER	ANK2	ANK2	transcript	XM_038581822.1	protein_coding	25	c.2706-91C>A
chr32	6807835	G	T	PASS	intron_variant	MODIFIER	ANK2	ANK2	transcript	XM_038581813.1	protein_coding	24	c.2694-76C>A
chr32	6807835	G	T	PASS	intron_variant	MODIFIER	ANK2	ANK2	transcript	XM_038581807.1	protein_coding	25	c.2796-76C>A
chr32	16918034	CTTTTCTTT	C	PASS	intron_variant	MODIFIER	PPP3CA	PPP3CA	transcript	NM_001197096.1_3	protein_coding	1	c.58+32161_58+32168delTTTTCTTT
chr32	38884870	GGAGAGGAGAGGAGAA	G	PASS	upstream_gene_variant	MODIFIER	SHROOM3	SHROOM3	transcript	XM_038582384.1	protein_coding	-1	c.-514_-500delTTCTCCTCTCCTCTC
chr32	38884870	GGAGAGGAGAGGAGAA	G	PASS	intron_variant	MODIFIER	SHROOM3	SHROOM3	transcript	XM_038582385.1	protein_coding	1	c.81-18811_81-18797delTTCTCCTCTCCTCTC
chr33	1296013	C	CGGG	PASS	intron_variant	MODIFIER	EPHA3	EPHA3	transcript	XM_038583245.1	protein_coding	4	c.413-465_413-464insGGG
chr33	25498612	T	A	PASS	upstream_gene_variant	MODIFIER	FBXO40	FBXO40	transcript	XM_038582989.1	protein_coding	-1	c.-3230T>A
chr33	25498612	T	A	PASS	intron_variant	MODIFIER	FBXO40	FBXO40	transcript	XM_038582988.1	protein_coding	2	c.-141+8906T>A
chr33	25882064	G	GAA	PASS	downstream_gene_variant	MODIFIER	LOC111093739	LOC111093739	transcript	XR_005383389.1	pseudogene	-1	n.*2807_*2808insAA
chr33	25882064	G	GAA	PASS	intergenic_region	MODIFIER	LOC111093739-CD86	LOC111093739-CD86	intergenic_region	LOC111093739_3-CD86_3		-1	n.25882064_25882065insAA
chr34	139189	G	A	PASS	intergenic_region	MODIFIER	CHR_START-LOC478608	CHR_START-LOC478608	intergenic_region	CHR_START-LOC478608_2		-1	n.139189G>A
chr34	11764410	A	T	PASS	downstream_gene_variant	MODIFIER	LOC609445	LOC609445	transcript	XM_038583371.1	protein_coding	-1	c.*8778A>T
chr34	11764410	A	T	PASS	downstream_gene_variant	MODIFIER	LOC609445	LOC609445	transcript	XM_038583372.1	protein_coding	-1	c.*8671A>T
chr34	11764410	A	T	PASS	downstream_gene_variant	MODIFIER	LOC609445	LOC609445	transcript	XM_038583373.1	protein_coding	-1	c.*8778A>T
chr34	11764410	A	T	PASS	downstream_gene_variant	MODIFIER	LOC609445	LOC609445	transcript	XM_038583374.1	protein_coding	-1	c.*8778A>T
chr34	11764410	A	T	PASS	downstream_gene_variant	MODIFIER	LOC609445	LOC609445	transcript	XM_038583375.1	protein_coding	-1	c.*8778A>T
chr34	11764410	A	T	PASS	intergenic_region	MODIFIER	LOC609445-TPPP	LOC609445-TPPP	intergenic_region	LOC609445_3-TPPP_3		-1	n.11764410A>T
chr34	42387445	A	G	PASS	intergenic_region	MODIFIER	LOC102157308-CHR_END	LOC102157308-CHR_END	intergenic_region	LOC102157308_3-CHR_END		-1	n.42387445A>G
chr36	8052590	G	A	PASS	intron_variant	MODIFIER	GCA	GCA	transcript	XM_038584669.1	protein_coding	2	c.192+2522G>A
chr36	8052590	G	A	PASS	intron_variant	MODIFIER	GCA	GCA	transcript	XM_038584670.1	protein_coding	4	c.144+2522G>A
chr36	8052590	G	A	PASS	intron_variant	MODIFIER	GCA	GCA	transcript	XM_038584673.1	protein_coding	3	c.144+2522G>A
chr36	8052590	G	A	PASS	intron_variant	MODIFIER	GCA	GCA	transcript	XM_038584671.1	protein_coding	4	c.144+2522G>A
chr36	8052590	G	A	PASS	intron_variant	MODIFIER	GCA	GCA	transcript	XM_038584672.1	protein_coding	2	c.144+2522G>A
chr36	8052590	G	A	PASS	intron_variant	MODIFIER	GCA	GCA	transcript	XM_038584674.1	protein_coding	2	c.144+2522G>A
chr36	10783422	T	G	PASS	intron_variant	MODIFIER	SCN2A	SCN2A	transcript	XM_038584698.1	protein_coding	1	c.-52+12333T>G
chr36	11266040	G	C	PASS	intergenic_region	MODIFIER	LOC111094206-LOC119867881	LOC111094206-LOC119867881	intergenic_region	LOC111094206_3-LOC119867881_3		-1	n.11266040G>C
chr36	11652662	G	A	PASS	missense_variant	MODERATE	SCN9A	SCN9A	transcript	XM_038584713.1	protein_coding	16	c.2761C>T	p.Arg921Cys
chr36	11652662	G	A	PASS	missense_variant	MODERATE	SCN9A	SCN9A	transcript	XM_038584715.1	protein_coding	11	c.2017C>T	p.Arg673Cys
chr36	11652662	G	A	PASS	missense_variant	MODERATE	SCN9A	SCN9A	transcript	XM_038584716.1	protein_coding	13	c.2428C>T	p.Arg810Cys
chr36	11652662	G	A	PASS	missense_variant	MODERATE	SCN9A	SCN9A	transcript	XM_038584714.1	protein_coding	16	c.2728C>T	p.Arg910Cys
chr36	11785938	A	G	PASS	intron_variant	MODIFIER	LOC119867820	LOC119867820	transcript	XR_005384654.1	pseudogene	2	n.327+303A>G
chr36	11785938	A	G	PASS	intron_variant	MODIFIER	SCN7A	SCN7A	transcript	XM_038584717.1	protein_coding	24	c.3992-271T>C
chr36	11785938	A	G	PASS	intron_variant	MODIFIER	SCN7A	SCN7A	transcript	XM_038584719.1	protein_coding	24	c.3968-271T>C
chr36	11785938	A	G	PASS	intron_variant	MODIFIER	SCN7A	SCN7A	transcript	XM_038584718.1	protein_coding	24	c.3968-271T>C
chr36	12576878	T	C	PASS	intron_variant	MODIFIER	B3GALT1	B3GALT1	transcript	XM_038584724.1	protein_coding	1	c.-459+9258T>C
chr36	16767635	C	T	PASS	intron_variant	MODIFIER	METAP1D	METAP1D	transcript	XM_038584847.1	protein_coding	1	c.41-7197C>T
chr36	17932139	T	G	PASS	intergenic_region	MODIFIER	CDCA7-LOC111094248	CDCA7-LOC111094248	intergenic_region	CDCA7_3-LOC111094248_3		-1	n.17932139T>G
chr36	18555638	C	T	PASS	intron_variant	MODIFIER	OLA1	OLA1	transcript	XM_038584878.1	protein_coding	4	c.374-1768G>A
chr36	18555638	C	T	PASS	intron_variant	MODIFIER	OLA1	OLA1	transcript	XM_038584880.1	protein_coding	1	c.-102+497G>A
chr36	18555638	C	T	PASS	intron_variant	MODIFIER	OLA1	OLA1	transcript	XM_038584879.1	protein_coding	1	c.-101-1768G>A
chr36	18555638	C	T	PASS	intron_variant	MODIFIER	OLA1	OLA1	transcript	XM_038584881.1	protein_coding	1	c.-101-1768G>A
chr36	19292785	C	T	PASS	downstream_gene_variant	MODIFIER	LOC119877899	LOC119877899	transcript	XR_005384753.1	pseudogene	-1	n.*3948C>T
chr36	19292785	C	T	PASS	intron_variant	MODIFIER	CHN1	CHN1	transcript	XM_038584894.1	protein_coding	1	c.76+20421G>A
chr36	19292785	C	T	PASS	intron_variant	MODIFIER	CHN1	CHN1	transcript	XM_038584902.1	protein_coding	1	c.19+10587G>A
chr36	19292785	C	T	PASS	intron_variant	MODIFIER	CHN1	CHN1	transcript	XM_038584896.1	protein_coding	1	c.76+20421G>A
chr36	19292785	C	T	PASS	intron_variant	MODIFIER	CHN1	CHN1	transcript	XM_038584898.1	protein_coding	1	c.76+20421G>A
chr36	19292785	C	T	PASS	intron_variant	MODIFIER	CHN1	CHN1	transcript	XM_038584899.1	protein_coding	1	c.76+20421G>A
chr36	19377682	A	G	PASS	intron_variant	MODIFIER	ATF2	ATF2	transcript	XM_038584906.1	protein_coding	10	c.829-2197T>C
chr36	19377682	A	G	PASS	intron_variant	MODIFIER	LOC102155817	LOC102155817	transcript	XR_005384759.1	pseudogene	1	n.94+4425A>G
chr36	19377682	A	G	PASS	intron_variant	MODIFIER	ATF2	ATF2	transcript	XM_038584911.1	protein_coding	11	c.829-2197T>C
chr36	19377682	A	G	PASS	intron_variant	MODIFIER	ATF2	ATF2	transcript	XM_038584912.1	protein_coding	12	c.829-2197T>C
chr36	19377682	A	G	PASS	intron_variant	MODIFIER	ATF2	ATF2	transcript	XM_038584917.1	protein_coding	9	c.655-2197T>C
chr36	19377682	A	G	PASS	intron_variant	MODIFIER	ATF2	ATF2	transcript	XM_038584918.1	protein_coding	12	c.655-2197T>C
chr36	19377682	A	G	PASS	intron_variant	MODIFIER	ATF2	ATF2	transcript	XM_038584919.1	protein_coding	11	c.655-2197T>C
chr36	19377682	A	G	PASS	intron_variant	MODIFIER	ATF2	ATF2	transcript	XM_038584907.1	protein_coding	13	c.829-2197T>C
chr36	19377682	A	G	PASS	intron_variant	MODIFIER	ATF2	ATF2	transcript	XM_038584908.1	protein_coding	12	c.829-2197T>C
chr36	19377682	A	G	PASS	intron_variant	MODIFIER	ATF2	ATF2	transcript	XM_038584909.1	protein_coding	11	c.829-2197T>C
chr36	19377682	A	G	PASS	intron_variant	MODIFIER	ATF2	ATF2	transcript	XM_038584910.1	protein_coding	11	c.829-2197T>C
chr36	19377682	A	G	PASS	intron_variant	MODIFIER	ATF2	ATF2	transcript	XM_038584913.1	protein_coding	14	c.829-2197T>C
chr36	19377682	A	G	PASS	intron_variant	MODIFIER	ATF2	ATF2	transcript	XM_038584914.1	protein_coding	12	c.829-2197T>C
chr36	19377682	A	G	PASS	intron_variant	MODIFIER	ATF2	ATF2	transcript	XM_038584915.1	protein_coding	11	c.829-2197T>C
chr36	19377682	A	G	PASS	intron_variant	MODIFIER	ATF2	ATF2	transcript	XM_038584916.1	protein_coding	9	c.829-2197T>C
chr36	19377682	A	G	PASS	intron_variant	MODIFIER	ATF2	ATF2	transcript	XM_038584920.1	protein_coding	9	c.655-2197T>C
chr36	19377682	A	G	PASS	intron_variant	MODIFIER	LOC102155817	LOC102155817	transcript	XR_005384760.1	pseudogene	1	n.97+4425A>G
chr36	19377682	A	G	PASS	intron_variant	MODIFIER	LOC102155817	LOC102155817	transcript	XR_005384757.1	pseudogene	1	n.94+4425A>G
chr36	19377682	A	G	PASS	intron_variant	MODIFIER	LOC102155817	LOC102155817	transcript	XR_005384758.1	pseudogene	1	n.94+4425A>G
chr36	19377682	A	G	PASS	intron_variant	MODIFIER	LOC102155817	LOC102155817	transcript	XR_005384762.1	pseudogene	1	n.94+4425A>G
chr36	19377682	A	G	PASS	intron_variant	MODIFIER	LOC102155817	LOC102155817	transcript	XR_005384761.1	pseudogene	1	n.40+4425A>G
chr36	20309519	T	C	PASS	downstream_gene_variant	MODIFIER	HOXD3	HOXD3	transcript	XM_038584932.1	protein_coding	-1	c.*1827T>C
chr36	20309519	T	C	PASS	downstream_gene_variant	MODIFIER	LOC102151168	LOC102151168	transcript	XR_005384503.1	pseudogene	-1	n.*2069A>G
chr36	20309519	T	C	PASS	downstream_gene_variant	MODIFIER	LOC102151168	LOC102151168	transcript	XR_005384507.1	pseudogene	-1	n.*2069A>G
chr36	20309519	T	C	PASS	downstream_gene_variant	MODIFIER	LOC102151168	LOC102151168	transcript	XR_005384504.1	pseudogene	-1	n.*2069A>G
chr36	20309519	T	C	PASS	downstream_gene_variant	MODIFIER	LOC102151168	LOC102151168	transcript	XR_005384506.1	pseudogene	-1	n.*2069A>G
chr36	20309519	T	C	PASS	downstream_gene_variant	MODIFIER	LOC102151168	LOC102151168	transcript	XR_005384505.1	pseudogene	-1	n.*2069A>G
chr36	20309519	T	C	PASS	intergenic_region	MODIFIER	HOXD3-LOC102151168	HOXD3-LOC102151168	intergenic_region	HOXD3_3-LOC102151168_3		-1	n.20309519T>C
chr36	20349780	G	A	PASS	intron_variant	MODIFIER	LOC111094192	LOC111094192	transcript	XR_005384508.1	pseudogene	2	n.264-1406G>A
chr36	20843468	G	A	PASS	non_coding_transcript_exon_variant	MODIFIER	LOC102151426	LOC102151426	transcript	XR_005384772.1	pseudogene	5	n.2829C>T
chr36	24490080	G	A	PASS	downstream_gene_variant	MODIFIER	LOC111094259	LOC111094259	transcript	XR_005384818.1	pseudogene	-1	n.*4386G>A
chr36	24490080	G	A	PASS	intergenic_region	MODIFIER	LOC111094259-LOC119877902	LOC111094259-LOC119877902	intergenic_region	LOC111094259_3-LOC119877902		-1	n.24490080G>A
chr36	24587899	G	A	PASS	intron_variant	MODIFIER	UBE2E3	UBE2E3	transcript	XM_038585017.1	protein_coding	3	c.467+30139G>A
chr36	24587899	G	A	PASS	intron_variant	MODIFIER	UBE2E3	UBE2E3	transcript	XM_038585018.1	protein_coding	3	c.245+30139G>A
chr36	24587899	G	A	PASS	intron_variant	MODIFIER	UBE2E3	UBE2E3	transcript	XM_038585019.1	protein_coding	3	c.245+30139G>A
chr36	24810310	A	T	PASS	intergenic_region	MODIFIER	UBE2E3-LOC119867798	UBE2E3-LOC119867798	intergenic_region	UBE2E3_3-LOC119867798_3		-1	n.24810310A>T
chr36	24882897	A	T	PASS	downstream_gene_variant	MODIFIER	LOC119867798	LOC119867798	transcript	XR_005384515.1	pseudogene	-1	n.*1939T>A
chr36	24882897	A	T	PASS	intergenic_region	MODIFIER	UBE2E3-LOC119867798	UBE2E3-LOC119867798	intergenic_region	UBE2E3_3-LOC119867798_3		-1	n.24882897A>T
chr37	17062461	G	T	PASS	intergenic_region	MODIFIER	LOC488494-MAP2	LOC488494-MAP2	intergenic_region	LOC488494_3-MAP2_3		-1	n.17062461G>T
chr37	17161021	C	A	PASS	intergenic_region	MODIFIER	LOC488494-MAP2	LOC488494-MAP2	intergenic_region	LOC488494_3-MAP2_3		-1	n.17161021C>A
chr37	17164430	C	T	PASS	intergenic_region	MODIFIER	LOC488494-MAP2	LOC488494-MAP2	intergenic_region	LOC488494_3-MAP2_3		-1	n.17164430C>T
chr37	17199040	CTG	C	PASS	intron_variant	MODIFIER	MAP2	MAP2	transcript	XM_038585594.1	protein_coding	1	c.-281+1627_-281+1628delTG
chr37	17199040	CTG	C	PASS	intron_variant	MODIFIER	MAP2	MAP2	transcript	XM_038585596.1	protein_coding	1	c.-506+10332_-506+10333delTG
chr37	17199040	CTG	C	PASS	intron_variant	MODIFIER	MAP2	MAP2	transcript	XM_038585598.1	protein_coding	1	c.-281+10332_-281+10333delTG
chr37	17199040	CTG	C	PASS	intron_variant	MODIFIER	MAP2	MAP2	transcript	XM_038585599.1	protein_coding	1	c.-281+10332_-281+10333delTG
chr37	17199040	CTG	C	PASS	intron_variant	MODIFIER	MAP2	MAP2	transcript	XM_038585600.1	protein_coding	1	c.-281+10332_-281+10333delTG
chr37	17199040	CTG	C	PASS	intron_variant	MODIFIER	MAP2	MAP2	transcript	XM_038585604.1	protein_coding	1	c.-281+10332_-281+10333delTG
chr37	17199040	CTG	C	PASS	intron_variant	MODIFIER	MAP2	MAP2	transcript	XM_038585606.1	protein_coding	1	c.-281+10332_-281+10333delTG
chr37	17199040	CTG	C	PASS	intron_variant	MODIFIER	MAP2	MAP2	transcript	XM_038585603.1	protein_coding	1	c.-281+10332_-281+10333delTG
chr37	17199040	CTG	C	PASS	intron_variant	MODIFIER	MAP2	MAP2	transcript	XM_038585605.1	protein_coding	1	c.-281+10332_-281+10333delTG
chr37	17199040	CTG	C	PASS	intron_variant	MODIFIER	MAP2	MAP2	transcript	XM_038585607.1	protein_coding	1	c.-281+10332_-281+10333delTG
chr37	17199040	CTG	C	PASS	intron_variant	MODIFIER	MAP2	MAP2	transcript	XM_038585609.1	protein_coding	1	c.-281+10332_-281+10333delTG
chr37	17199040	CTG	C	PASS	intron_variant	MODIFIER	MAP2	MAP2	transcript	XM_038585608.1	protein_coding	1	c.-281+10332_-281+10333delTG
chr37	17199040	CTG	C	PASS	intron_variant	MODIFIER	MAP2	MAP2	transcript	XM_038585610.1	protein_coding	1	c.-281+10332_-281+10333delTG
chr37	17222276	T	C	PASS	intron_variant	MODIFIER	MAP2	MAP2	transcript	XM_038585594.1	protein_coding	1	c.-281+24862T>C
chr37	17222276	T	C	PASS	intron_variant	MODIFIER	MAP2	MAP2	transcript	XM_038585596.1	protein_coding	1	c.-506+33567T>C
chr37	17222276	T	C	PASS	intron_variant	MODIFIER	MAP2	MAP2	transcript	XM_038585598.1	protein_coding	1	c.-281+33567T>C
chr37	17222276	T	C	PASS	intron_variant	MODIFIER	MAP2	MAP2	transcript	XM_038585599.1	protein_coding	1	c.-281+33567T>C
chr37	17222276	T	C	PASS	intron_variant	MODIFIER	MAP2	MAP2	transcript	XM_038585600.1	protein_coding	1	c.-281+33567T>C
chr37	17222276	T	C	PASS	intron_variant	MODIFIER	MAP2	MAP2	transcript	XM_038585604.1	protein_coding	1	c.-281+33567T>C
chr37	17222276	T	C	PASS	intron_variant	MODIFIER	MAP2	MAP2	transcript	XM_038585606.1	protein_coding	1	c.-281+33567T>C
chr37	17222276	T	C	PASS	intron_variant	MODIFIER	MAP2	MAP2	transcript	XM_038585603.1	protein_coding	1	c.-281+33567T>C
chr37	17222276	T	C	PASS	intron_variant	MODIFIER	MAP2	MAP2	transcript	XM_038585605.1	protein_coding	1	c.-281+33567T>C
chr37	17222276	T	C	PASS	intron_variant	MODIFIER	MAP2	MAP2	transcript	XM_038585607.1	protein_coding	1	c.-281+33567T>C
chr37	17222276	T	C	PASS	intron_variant	MODIFIER	MAP2	MAP2	transcript	XM_038585609.1	protein_coding	1	c.-281+33567T>C
chr37	17222276	T	C	PASS	intron_variant	MODIFIER	MAP2	MAP2	transcript	XM_038585608.1	protein_coding	1	c.-281+33567T>C
chr37	17222276	T	C	PASS	intron_variant	MODIFIER	MAP2	MAP2	transcript	XM_038585610.1	protein_coding	1	c.-281+33567T>C
chr37	17222645	G	A	PASS	intron_variant	MODIFIER	MAP2	MAP2	transcript	XM_038585594.1	protein_coding	1	c.-281+25231G>A
chr37	17222645	G	A	PASS	intron_variant	MODIFIER	MAP2	MAP2	transcript	XM_038585596.1	protein_coding	1	c.-506+33936G>A
chr37	17222645	G	A	PASS	intron_variant	MODIFIER	MAP2	MAP2	transcript	XM_038585598.1	protein_coding	1	c.-281+33936G>A
chr37	17222645	G	A	PASS	intron_variant	MODIFIER	MAP2	MAP2	transcript	XM_038585599.1	protein_coding	1	c.-281+33936G>A
chr37	17222645	G	A	PASS	intron_variant	MODIFIER	MAP2	MAP2	transcript	XM_038585600.1	protein_coding	1	c.-281+33936G>A
chr37	17222645	G	A	PASS	intron_variant	MODIFIER	MAP2	MAP2	transcript	XM_038585604.1	protein_coding	1	c.-281+33936G>A
chr37	17222645	G	A	PASS	intron_variant	MODIFIER	MAP2	MAP2	transcript	XM_038585606.1	protein_coding	1	c.-281+33936G>A
chr37	17222645	G	A	PASS	intron_variant	MODIFIER	MAP2	MAP2	transcript	XM_038585603.1	protein_coding	1	c.-281+33936G>A
chr37	17222645	G	A	PASS	intron_variant	MODIFIER	MAP2	MAP2	transcript	XM_038585605.1	protein_coding	1	c.-281+33936G>A
chr37	17222645	G	A	PASS	intron_variant	MODIFIER	MAP2	MAP2	transcript	XM_038585607.1	protein_coding	1	c.-281+33936G>A
chr37	17222645	G	A	PASS	intron_variant	MODIFIER	MAP2	MAP2	transcript	XM_038585609.1	protein_coding	1	c.-281+33936G>A
chr37	17222645	G	A	PASS	intron_variant	MODIFIER	MAP2	MAP2	transcript	XM_038585608.1	protein_coding	1	c.-281+33936G>A
chr37	17222645	G	A	PASS	intron_variant	MODIFIER	MAP2	MAP2	transcript	XM_038585610.1	protein_coding	1	c.-281+33936G>A
chr37	17247885	T	C	PASS	intron_variant	MODIFIER	MAP2	MAP2	transcript	XM_038585594.1	protein_coding	1	c.-280-17809T>C
chr37	17247885	T	C	PASS	intron_variant	MODIFIER	MAP2	MAP2	transcript	XM_038585596.1	protein_coding	1	c.-505-17809T>C
chr37	17247885	T	C	PASS	intron_variant	MODIFIER	MAP2	MAP2	transcript	XM_038585598.1	protein_coding	1	c.-280-17809T>C
chr37	17247885	T	C	PASS	intron_variant	MODIFIER	MAP2	MAP2	transcript	XM_038585599.1	protein_coding	1	c.-280-17809T>C
chr37	17247885	T	C	PASS	intron_variant	MODIFIER	MAP2	MAP2	transcript	XM_038585600.1	protein_coding	1	c.-280-17809T>C
chr37	17247885	T	C	PASS	intron_variant	MODIFIER	MAP2	MAP2	transcript	XM_038585604.1	protein_coding	1	c.-280-17809T>C
chr37	17247885	T	C	PASS	intron_variant	MODIFIER	MAP2	MAP2	transcript	XM_038585606.1	protein_coding	1	c.-280-17809T>C
chr37	17247885	T	C	PASS	intron_variant	MODIFIER	MAP2	MAP2	transcript	XM_038585603.1	protein_coding	1	c.-280-17809T>C
chr37	17247885	T	C	PASS	intron_variant	MODIFIER	MAP2	MAP2	transcript	XM_038585605.1	protein_coding	1	c.-280-17809T>C
chr37	17247885	T	C	PASS	intron_variant	MODIFIER	MAP2	MAP2	transcript	XM_038585607.1	protein_coding	1	c.-280-17809T>C
chr37	17247885	T	C	PASS	intron_variant	MODIFIER	MAP2	MAP2	transcript	XM_038585609.1	protein_coding	1	c.-280-17809T>C
chr37	17247885	T	C	PASS	intron_variant	MODIFIER	MAP2	MAP2	transcript	XM_038585608.1	protein_coding	1	c.-280-17809T>C
chr37	17247885	T	C	PASS	intron_variant	MODIFIER	MAP2	MAP2	transcript	XM_038585610.1	protein_coding	1	c.-280-17809T>C
chr37	17259820	G	A	PASS	intron_variant	MODIFIER	MAP2	MAP2	transcript	XM_038585594.1	protein_coding	1	c.-280-5874G>A
chr37	17259820	G	A	PASS	intron_variant	MODIFIER	MAP2	MAP2	transcript	XM_038585596.1	protein_coding	1	c.-505-5874G>A
chr37	17259820	G	A	PASS	intron_variant	MODIFIER	MAP2	MAP2	transcript	XM_038585598.1	protein_coding	1	c.-280-5874G>A
chr37	17259820	G	A	PASS	intron_variant	MODIFIER	MAP2	MAP2	transcript	XM_038585599.1	protein_coding	1	c.-280-5874G>A
chr37	17259820	G	A	PASS	intron_variant	MODIFIER	MAP2	MAP2	transcript	XM_038585600.1	protein_coding	1	c.-280-5874G>A
chr37	17259820	G	A	PASS	intron_variant	MODIFIER	MAP2	MAP2	transcript	XM_038585604.1	protein_coding	1	c.-280-5874G>A
chr37	17259820	G	A	PASS	intron_variant	MODIFIER	MAP2	MAP2	transcript	XM_038585606.1	protein_coding	1	c.-280-5874G>A
chr37	17259820	G	A	PASS	intron_variant	MODIFIER	MAP2	MAP2	transcript	XM_038585603.1	protein_coding	1	c.-280-5874G>A
chr37	17259820	G	A	PASS	intron_variant	MODIFIER	MAP2	MAP2	transcript	XM_038585605.1	protein_coding	1	c.-280-5874G>A
chr37	17259820	G	A	PASS	intron_variant	MODIFIER	MAP2	MAP2	transcript	XM_038585607.1	protein_coding	1	c.-280-5874G>A
chr37	17259820	G	A	PASS	intron_variant	MODIFIER	MAP2	MAP2	transcript	XM_038585609.1	protein_coding	1	c.-280-5874G>A
chr37	17259820	G	A	PASS	intron_variant	MODIFIER	MAP2	MAP2	transcript	XM_038585608.1	protein_coding	1	c.-280-5874G>A
chr37	17259820	G	A	PASS	intron_variant	MODIFIER	MAP2	MAP2	transcript	XM_038585610.1	protein_coding	1	c.-280-5874G>A
chr37	17352011	TCCC	T	PASS	intron_variant	MODIFIER	MAP2	MAP2	transcript	XM_038585594.1	protein_coding	4	c.-102+4646_-102+4648delCCC
chr37	17352011	TCCC	T	PASS	intron_variant	MODIFIER	MAP2	MAP2	transcript	XM_038585596.1	protein_coding	6	c.-102+4646_-102+4648delCCC
chr37	17352011	TCCC	T	PASS	intron_variant	MODIFIER	MAP2	MAP2	transcript	XM_038585598.1	protein_coding	4	c.-102+4646_-102+4648delCCC
chr37	17352011	TCCC	T	PASS	intron_variant	MODIFIER	MAP2	MAP2	transcript	XM_038585599.1	protein_coding	4	c.-102+4646_-102+4648delCCC
chr37	17352011	TCCC	T	PASS	intron_variant	MODIFIER	MAP2	MAP2	transcript	XM_038585600.1	protein_coding	4	c.-102+4646_-102+4648delCCC
chr37	17352011	TCCC	T	PASS	intron_variant	MODIFIER	MAP2	MAP2	transcript	XM_038585604.1	protein_coding	4	c.-102+4646_-102+4648delCCC
chr37	17352011	TCCC	T	PASS	intron_variant	MODIFIER	MAP2	MAP2	transcript	XM_038585606.1	protein_coding	4	c.-102+4646_-102+4648delCCC
chr37	17352011	TCCC	T	PASS	intron_variant	MODIFIER	MAP2	MAP2	transcript	XM_038585603.1	protein_coding	4	c.-102+4646_-102+4648delCCC
chr37	17352011	TCCC	T	PASS	intron_variant	MODIFIER	MAP2	MAP2	transcript	XM_038585605.1	protein_coding	4	c.-102+4646_-102+4648delCCC
chr37	17352011	TCCC	T	PASS	intron_variant	MODIFIER	MAP2	MAP2	transcript	XM_038585607.1	protein_coding	4	c.-102+4646_-102+4648delCCC
chr37	17352011	TCCC	T	PASS	intron_variant	MODIFIER	MAP2	MAP2	transcript	XM_038585609.1	protein_coding	4	c.-102+4646_-102+4648delCCC
chr37	17352011	TCCC	T	PASS	intron_variant	MODIFIER	MAP2	MAP2	transcript	XM_038585608.1	protein_coding	4	c.-102+4646_-102+4648delCCC
chr37	17352011	TCCC	T	PASS	intron_variant	MODIFIER	MAP2	MAP2	transcript	XM_038585610.1	protein_coding	4	c.-102+4646_-102+4648delCCC
chr37	17352011	TCCC	T	PASS	intron_variant	MODIFIER	MAP2	MAP2	transcript	XM_038585595.1	protein_coding	3	c.-102+4646_-102+4648delCCC
chr37	17352011	TCCC	T	PASS	intron_variant	MODIFIER	MAP2	MAP2	transcript	XM_038585597.1	protein_coding	2	c.-102+13384_-102+13386delCCC
chr37	17385954	A	T	PASS	intron_variant	MODIFIER	MAP2	MAP2	transcript	XM_038585594.1	protein_coding	5	c.-24+7885A>T
chr37	17385954	A	T	PASS	intron_variant	MODIFIER	MAP2	MAP2	transcript	XM_038585596.1	protein_coding	7	c.-24+7885A>T
chr37	17385954	A	T	PASS	intron_variant	MODIFIER	MAP2	MAP2	transcript	XM_038585598.1	protein_coding	5	c.-24+7885A>T
chr37	17385954	A	T	PASS	intron_variant	MODIFIER	MAP2	MAP2	transcript	XM_038585599.1	protein_coding	5	c.-24+7885A>T
chr37	17385954	A	T	PASS	intron_variant	MODIFIER	MAP2	MAP2	transcript	XM_038585600.1	protein_coding	5	c.-24+7885A>T
chr37	17385954	A	T	PASS	intron_variant	MODIFIER	MAP2	MAP2	transcript	XM_038585604.1	protein_coding	5	c.-24+7885A>T
chr37	17385954	A	T	PASS	intron_variant	MODIFIER	MAP2	MAP2	transcript	XM_038585606.1	protein_coding	5	c.-24+7885A>T
chr37	17385954	A	T	PASS	intron_variant	MODIFIER	MAP2	MAP2	transcript	XM_038585603.1	protein_coding	5	c.-24+7885A>T
chr37	17385954	A	T	PASS	intron_variant	MODIFIER	MAP2	MAP2	transcript	XM_038585605.1	protein_coding	5	c.-24+7885A>T
chr37	17385954	A	T	PASS	intron_variant	MODIFIER	MAP2	MAP2	transcript	XM_038585607.1	protein_coding	5	c.-24+7885A>T
chr37	17385954	A	T	PASS	intron_variant	MODIFIER	MAP2	MAP2	transcript	XM_038585609.1	protein_coding	5	c.-24+7885A>T
chr37	17385954	A	T	PASS	intron_variant	MODIFIER	MAP2	MAP2	transcript	XM_038585608.1	protein_coding	5	c.-24+7885A>T
chr37	17385954	A	T	PASS	intron_variant	MODIFIER	MAP2	MAP2	transcript	XM_038585610.1	protein_coding	5	c.-24+7885A>T
chr37	17385954	A	T	PASS	intron_variant	MODIFIER	MAP2	MAP2	transcript	XM_038585595.1	protein_coding	4	c.-24+7885A>T
chr37	17385954	A	T	PASS	intron_variant	MODIFIER	MAP2	MAP2	transcript	XM_038585597.1	protein_coding	3	c.-24+7885A>T
chr37	17431269	T	G	PASS	intron_variant	MODIFIER	MAP2	MAP2	transcript	XM_038585594.1	protein_coding	8	c.454+3496T>G
chr37	17431269	T	G	PASS	intron_variant	MODIFIER	MAP2	MAP2	transcript	XM_038585596.1	protein_coding	10	c.454+3496T>G
chr37	17431269	T	G	PASS	intron_variant	MODIFIER	MAP2	MAP2	transcript	XM_038585598.1	protein_coding	8	c.454+3496T>G
chr37	17431269	T	G	PASS	intron_variant	MODIFIER	MAP2	MAP2	transcript	XM_038585599.1	protein_coding	8	c.454+3496T>G
chr37	17431269	T	G	PASS	intron_variant	MODIFIER	MAP2	MAP2	transcript	XM_038585600.1	protein_coding	8	c.454+3496T>G
chr37	17431269	T	G	PASS	intron_variant	MODIFIER	MAP2	MAP2	transcript	XM_038585604.1	protein_coding	8	c.454+3496T>G
chr37	17431269	T	G	PASS	intron_variant	MODIFIER	MAP2	MAP2	transcript	XM_038585606.1	protein_coding	8	c.454+3496T>G
chr37	17431269	T	G	PASS	intron_variant	MODIFIER	MAP2	MAP2	transcript	XM_038585603.1	protein_coding	8	c.454+3496T>G
chr37	17431269	T	G	PASS	intron_variant	MODIFIER	MAP2	MAP2	transcript	XM_038585605.1	protein_coding	8	c.454+3496T>G
chr37	17431269	T	G	PASS	intron_variant	MODIFIER	MAP2	MAP2	transcript	XM_038585607.1	protein_coding	8	c.454+3496T>G
chr37	17431269	T	G	PASS	intron_variant	MODIFIER	MAP2	MAP2	transcript	XM_038585609.1	protein_coding	8	c.454+3496T>G
chr37	17431269	T	G	PASS	intron_variant	MODIFIER	MAP2	MAP2	transcript	XM_038585608.1	protein_coding	8	c.454+3496T>G
chr37	17431269	T	G	PASS	intron_variant	MODIFIER	MAP2	MAP2	transcript	XM_038585610.1	protein_coding	8	c.454+3496T>G
chr37	17431269	T	G	PASS	intron_variant	MODIFIER	MAP2	MAP2	transcript	XM_038585595.1	protein_coding	7	c.454+3496T>G
chr37	17431269	T	G	PASS	intron_variant	MODIFIER	MAP2	MAP2	transcript	XM_038585597.1	protein_coding	6	c.454+3496T>G
chr37	17431269	T	G	PASS	intron_variant	MODIFIER	MAP2	MAP2	transcript	XM_038585602.1	protein_coding	3	c.-24+3496T>G
chr37	17497141	C	G	PASS	intergenic_region	MODIFIER	MAP2-UNC80	MAP2-UNC80	intergenic_region	MAP2_3-UNC80_3		-1	n.17497141C>G
chr37	17510832	C	CAA	PASS	intergenic_region	MODIFIER	MAP2-UNC80	MAP2-UNC80	intergenic_region	MAP2_3-UNC80_3		-1	n.17510832_17510833insAA
chr37	17510836	TAGG	T	PASS	intergenic_region	MODIFIER	MAP2-UNC80	MAP2-UNC80	intergenic_region	MAP2_3-UNC80_3		-1	n.17510837_17510839delAGG
chr37	17998314	GATAA	G	PASS	intergenic_region	MODIFIER	ACADL-MYL1	ACADL-MYL1	intergenic_region	ACADL_3-MYL1_3		-1	n.17998315_17998318delATAA
chr37	25246628	C	T	PASS	downstream_gene_variant	MODIFIER	LOC111094371	LOC111094371	transcript	XR_005385404.1	pseudogene	-1	n.*4805C>T
chr37	25246628	C	T	PASS	intron_variant	MODIFIER	CYP27A1	CYP27A1	transcript	XM_038585908.1	protein_coding	1	c.675+4083C>T
chr38	2461269	TAAAAAAAA	T	PASS	intron_variant	MODIFIER	LEMD1	LEMD1	transcript	XM_038586028.1	protein_coding	5	c.358-3711_358-3704delTTTTTTTT
chr38	2461269	TAAAAAAAA	T	PASS	intron_variant	MODIFIER	LEMD1	LEMD1	transcript	XM_038586029.1	protein_coding	4	c.277-3711_277-3704delTTTTTTTT
chr38	9361287	TG	T	PASS	intergenic_region	MODIFIER	LOC119868094-LOC100687452	LOC119868094-LOC100687452	intergenic_region	LOC119868094_3-LOC100687452_3		-1	n.9361288delG
chr38	10473261	T	A	PASS	intragenic_variant	MODIFIER	LOC119877939	LOC119877939	gene_variant	LOC119877939		-1	n.10473261T>A
chr38	10473273	A	G	PASS	intragenic_variant	MODIFIER	LOC119877939	LOC119877939	gene_variant	LOC119877939		-1	n.10473273A>G
chr38	19279932	G	GAAAGAAAGAAAGAAAGAAAGAAAT	PASS	intron_variant	MODIFIER	PBX1	PBX1	transcript	XM_038586228.1	protein_coding	3	c.266-110722_266-110721insATTTCTTTCTTTCTTTCTTTCTTT
chr38	19279932	G	GAAAGAAAGAAAGAAAGAAAGAAAT	PASS	intron_variant	MODIFIER	PBX1	PBX1	transcript	XM_038586235.1	protein_coding	2	c.266-110722_266-110721insATTTCTTTCTTTCTTTCTTTCTTT
chr38	19279932	G	GAAAGAAAGAAAGAAAGAAAGAAAT	PASS	intron_variant	MODIFIER	PBX1	PBX1	transcript	XM_038586229.1	protein_coding	2	c.266-110722_266-110721insATTTCTTTCTTTCTTTCTTTCTTT
chr38	19279932	G	GAAAGAAAGAAAGAAAGAAAGAAAT	PASS	intron_variant	MODIFIER	PBX1	PBX1	transcript	XM_038586231.1	protein_coding	1	c.28+40427_28+40428insATTTCTTTCTTTCTTTCTTTCTTT
chr38	19279932	G	GAAAGAAAGAAAGAAAGAAAGAAAT	PASS	intron_variant	MODIFIER	PBX1	PBX1	transcript	XM_038586230.1	protein_coding	1	c.154+79732_154+79733insATTTCTTTCTTTCTTTCTTTCTTT
chr38	19279932	G	GAAAGAAAGAAAGAAAGAAAGAAAT	PASS	intron_variant	MODIFIER	PBX1	PBX1	transcript	XM_038586233.1	protein_coding	1	c.20-110722_20-110721insATTTCTTTCTTTCTTTCTTTCTTT
chr38	19279932	G	GAAAGAAAGAAAGAAAGAAAGAAAT	PASS	intron_variant	MODIFIER	PBX1	PBX1	transcript	XM_038586234.1	protein_coding	2	c.266-110722_266-110721insATTTCTTTCTTTCTTTCTTTCTTT
chr38	22224303	G	A	PASS	5_prime_UTR_variant	MODIFIER	ARHGAP30	ARHGAP30	transcript	XM_038586297.1	protein_coding	1	c.-197G>A
chr38	22224303	G	A	PASS	upstream_gene_variant	MODIFIER	ARHGAP30	ARHGAP30	transcript	XM_038586298.1	protein_coding	-1	c.-637G>A
chr38	22224303	G	A	PASS	downstream_gene_variant	MODIFIER	NECTIN4	NECTIN4	transcript	NM_001313853.1_3	protein_coding	-1	c.*2277G>A
chr38	22224325	C	A	PASS	5_prime_UTR_variant	MODIFIER	ARHGAP30	ARHGAP30	transcript	XM_038586297.1	protein_coding	1	c.-175C>A
chr38	22224325	C	A	PASS	upstream_gene_variant	MODIFIER	ARHGAP30	ARHGAP30	transcript	XM_038586298.1	protein_coding	-1	c.-615C>A
chr38	22224325	C	A	PASS	downstream_gene_variant	MODIFIER	NECTIN4	NECTIN4	transcript	NM_001313853.1_3	protein_coding	-1	c.*2299C>A
chr38	22233677	G	A	PASS	intron_variant	MODIFIER	ARHGAP30	ARHGAP30	transcript	XM_038586297.1	protein_coding	3	c.345+366G>A
chr38	22233677	G	A	PASS	intron_variant	MODIFIER	ARHGAP30	ARHGAP30	transcript	XM_038586298.1	protein_coding	3	c.-100+366G>A
chrX	921359	C	T	PASS	upstream_gene_variant	MODIFIER	P2RY8	P2RY8	transcript	XM_038586716.1	protein_coding	-1	c.-518G>A
chrX	921359	C	T	PASS	intron_variant	MODIFIER	P2RY8	P2RY8	transcript	XM_038586715.1	protein_coding	1	c.-29+15794G>A
chrX	1164745	T	C	PASS	intron_variant	MODIFIER	DHRSX	DHRSX	transcript	XM_038586722.1	protein_coding	4	c.388+1333A>G
chrX	2580863	A	T	PASS	intergenic_region	MODIFIER	LOC111094843-LOC119868647	LOC111094843-LOC119868647	intergenic_region	LOC111094843_3-LOC119868647_3		-1	n.2580863A>T
chrX	2598224	G	GAT	PASS	intergenic_region	MODIFIER	LOC111094843-LOC119868647	LOC111094843-LOC119868647	intergenic_region	LOC111094843_3-LOC119868647_3		-1	n.2598224_2598225insAT
chrX	2645725	G	A	PASS	intergenic_region	MODIFIER	LOC119868647-LOC111094688	LOC119868647-LOC111094688	intergenic_region	LOC119868647_3-LOC111094688_3		-1	n.2645725G>A
chrX	2737604	TA	T	PASS	intergenic_region	MODIFIER	LOC119878049-LOC100684897	LOC119878049-LOC100684897	intergenic_region	LOC119878049-LOC100684897_3		-1	n.2737605delA
chrX	2756522	GCCCCA	G	PASS	intergenic_region	MODIFIER	LOC119878049-LOC100684897	LOC119878049-LOC100684897	intergenic_region	LOC119878049-LOC100684897_3		-1	n.2756523_2756527delCCCCA
chrX	2822093	T	C	PASS	intergenic_region	MODIFIER	LOC119878049-LOC100684897	LOC119878049-LOC100684897	intergenic_region	LOC119878049-LOC100684897_3		-1	n.2822093T>C
chrX	2868347	C	T	PASS	upstream_gene_variant	MODIFIER	LOC100688842	LOC100688842	transcript	XM_038586468.1	protein_coding	-1	c.-286C>T
chrX	2868347	C	T	PASS	downstream_gene_variant	MODIFIER	LOC100684897	LOC100684897	transcript	XM_038586691.1	protein_coding	-1	c.*3885C>T
chrX	2868347	C	T	PASS	intergenic_region	MODIFIER	LOC100684897-LOC100688842	LOC100684897-LOC100688842	intergenic_region	LOC100684897_3-LOC100688842_3		-1	n.2868347C>T
chrX	2938969	G	A	PASS	intergenic_region	MODIFIER	LOC119863881-LOC119868148	LOC119863881-LOC119868148	intergenic_region	LOC119863881_3-LOC119868148_3		-1	n.2938969G>A
chrX	2973091	G	A	PASS	intergenic_region	MODIFIER	LOC119863881-LOC119868148	LOC119863881-LOC119868148	intergenic_region	LOC119863881_3-LOC119868148_3		-1	n.2973091G>A
chrX	3095210	T	A	PASS	intergenic_region	MODIFIER	LOC119863881-LOC119868148	LOC119863881-LOC119868148	intergenic_region	LOC119863881_3-LOC119868148_3		-1	n.3095210T>A
chrX	3639387	C	T	PASS	intron_variant	MODIFIER	NLGN4X	NLGN4X	transcript	XM_038586740.1	protein_coding	3	c.-404-1293G>A
chrX	3639387	C	T	PASS	intron_variant	MODIFIER	NLGN4X	NLGN4X	transcript	XM_038586742.1	protein_coding	2	c.-404-1293G>A
chrX	3639387	C	T	PASS	intron_variant	MODIFIER	NLGN4X	NLGN4X	transcript	XM_038586744.1	protein_coding	2	c.-404-1293G>A
chrX	3639387	C	T	PASS	intron_variant	MODIFIER	NLGN4X	NLGN4X	transcript	XM_038586746.1	protein_coding	2	c.-404-1293G>A
chrX	3639387	C	T	PASS	intron_variant	MODIFIER	NLGN4X	NLGN4X	transcript	XM_038586741.1	protein_coding	3	c.-404-1293G>A
chrX	3639387	C	T	PASS	intron_variant	MODIFIER	NLGN4X	NLGN4X	transcript	XM_038586743.1	protein_coding	3	c.-404-1293G>A
chrX	3639387	C	T	PASS	intron_variant	MODIFIER	NLGN4X	NLGN4X	transcript	XM_038586745.1	protein_coding	1	c.-404-1293G>A
chrX	5154363	G	A	PASS	intron_variant	MODIFIER	LOC111094756	LOC111094756	transcript	XR_005386100.1	pseudogene	1	n.320-14669G>A
chrX	5154363	G	A	PASS	intron_variant	MODIFIER	LOC111094756	LOC111094756	transcript	XR_005386102.1	pseudogene	2	n.244-14669G>A
chrX	5154363	G	A	PASS	intron_variant	MODIFIER	LOC111094756	LOC111094756	transcript	XR_005386101.1	pseudogene	1	n.320-14669G>A
chrX	5502715	C	T	PASS	intron_variant	MODIFIER	ANOS1	ANOS1	transcript	XM_038586781.1	protein_coding	2	c.255+21988G>A
chrX	7036095	A	G	PASS	intergenic_region	MODIFIER	LOC119868643-MID1	LOC119868643-MID1	intergenic_region	LOC119868643_3-MID1_3		-1	n.7036095A>G
chrX	7700749	C	T	PASS	intron_variant	MODIFIER	ARHGAP6	ARHGAP6	transcript	XM_038586811.1	protein_coding	9	c.1800+3244G>A
chrX	7700749	C	T	PASS	intron_variant	MODIFIER	ARHGAP6	ARHGAP6	transcript	XM_038586814.1	protein_coding	9	c.1200+3244G>A
chrX	7700749	C	T	PASS	intron_variant	MODIFIER	ARHGAP6	ARHGAP6	transcript	XM_038586812.1	protein_coding	9	c.1281+3244G>A
chrX	7700749	C	T	PASS	intron_variant	MODIFIER	ARHGAP6	ARHGAP6	transcript	XM_038586813.1	protein_coding	9	c.1266+3244G>A
chrX	7791330	C	T	PASS	intron_variant	MODIFIER	ARHGAP6	ARHGAP6	transcript	XM_038586811.1	protein_coding	1	c.580-41670G>A
chrX	7791330	C	T	PASS	intron_variant	MODIFIER	AMELX	AMELX	transcript	XM_038586816.1	protein_coding	1	c.-12-315C>T
chrX	7791330	C	T	PASS	intron_variant	MODIFIER	ARHGAP6	ARHGAP6	transcript	XM_038586812.1	protein_coding	1	c.60+17685G>A
chrX	7791330	C	T	PASS	intron_variant	MODIFIER	ARHGAP6	ARHGAP6	transcript	XM_038586813.1	protein_coding	1	c.46-41670G>A
chrX	7910526	A	C	PASS	intron_variant	MODIFIER	ARHGAP6	ARHGAP6	transcript	XM_038586811.1	protein_coding	1	c.580-160866T>G
chrX	7910526	A	C	PASS	intron_variant	MODIFIER	ARHGAP6	ARHGAP6	transcript	XM_038586813.1	protein_coding	1	c.45+8825T>G
chrX	10304199	C	T	PASS	downstream_gene_variant	MODIFIER	LOC111094924	LOC111094924	transcript	XR_005386138.1	pseudogene	-1	n.*551C>T
chrX	10304199	C	T	PASS	intron_variant	MODIFIER	GPM6B	GPM6B	transcript	XM_038586843.1	protein_coding	1	c.61+550G>A
chrX	10304199	C	T	PASS	intron_variant	MODIFIER	GPM6B	GPM6B	transcript	XM_038586847.1	protein_coding	1	c.61+550G>A
chrX	10304199	C	T	PASS	intron_variant	MODIFIER	GPM6B	GPM6B	transcript	XM_038586846.1	protein_coding	1	c.61+550G>A
chrX	10304199	C	T	PASS	intron_variant	MODIFIER	GPM6B	GPM6B	transcript	XM_038586845.1	protein_coding	1	c.5-7617G>A
chrX	10304199	C	T	PASS	intron_variant	MODIFIER	GPM6B	GPM6B	transcript	XM_038586848.1	protein_coding	1	c.5-28356G>A
chrX	10304199	C	T	PASS	intron_variant	MODIFIER	GPM6B	GPM6B	transcript	XR_005386137.1	pseudogene	1	n.169+550G>A
chrX	10396591	C	A	PASS	intron_variant	MODIFIER	GPM6B	GPM6B	transcript	XM_038586845.1	protein_coding	1	c.4+22509G>T
chrX	10396591	C	A	PASS	intron_variant	MODIFIER	GPM6B	GPM6B	transcript	XM_038586848.1	protein_coding	1	c.4+22509G>T
chrX	10449469	A	G	PASS	intergenic_region	MODIFIER	LOC119868153-LOC119878054	LOC119868153-LOC119878054	intergenic_region	LOC119868153_3-LOC119878054		-1	n.10449469A>G
chrX	10507405	G	A	PASS	intergenic_region	MODIFIER	LOC119878054-LOC119868363	LOC119878054-LOC119868363	intergenic_region	LOC119878054-LOC119868363_2		-1	n.10507405G>A
chrX	10554468	A	G	PASS	downstream_gene_variant	MODIFIER	LOC119868363	LOC119868363	transcript	XR_005386139.1	pseudogene	-1	n.*1884A>G
chrX	10554468	A	G	PASS	intergenic_region	MODIFIER	LOC119868363-LOC480844	LOC119868363-LOC480844	intergenic_region	LOC119868363_2-LOC480844_3		-1	n.10554468A>G
chrX	10635965	G	A	PASS	intergenic_region	MODIFIER	LOC119868363-LOC480844	LOC119868363-LOC480844	intergenic_region	LOC119868363_2-LOC480844_3		-1	n.10635965G>A
chrX	10887309	GT	G	PASS	intron_variant	MODIFIER	FANCB	FANCB	transcript	XR_005386142.1	pseudogene	12	n.3108-6185delA
chrX	10887309	GT	G	PASS	intron_variant	MODIFIER	FANCB	FANCB	transcript	XR_005386155.1	pseudogene	4	n.626-6185delA
chrX	10887309	GT	G	PASS	intron_variant	MODIFIER	FANCB	FANCB	transcript	XR_005386156.1	pseudogene	4	n.622-6185delA
chrX	10887309	GT	G	PASS	intron_variant	MODIFIER	FANCB	FANCB	transcript	XR_005386157.1	pseudogene	2	n.466-6185delA
chrX	10887309	GT	G	PASS	intron_variant	MODIFIER	FANCB	FANCB	transcript	XR_005386140.1	pseudogene	12	n.3108-6185delA
chrX	10887309	GT	G	PASS	intron_variant	MODIFIER	FANCB	FANCB	transcript	XR_005386141.1	pseudogene	13	n.3190-6185delA
chrX	10887309	GT	G	PASS	intron_variant	MODIFIER	FANCB	FANCB	transcript	XR_005386143.1	pseudogene	12	n.3108-6185delA
chrX	10887309	GT	G	PASS	intron_variant	MODIFIER	FANCB	FANCB	transcript	XR_005386144.1	pseudogene	13	n.3186-6185delA
chrX	10887309	GT	G	PASS	intron_variant	MODIFIER	FANCB	FANCB	transcript	XR_005386145.1	pseudogene	12	n.3108-6185delA
chrX	10887309	GT	G	PASS	intron_variant	MODIFIER	FANCB	FANCB	transcript	XR_005386146.1	pseudogene	11	n.3030-6185delA
chrX	10887309	GT	G	PASS	intron_variant	MODIFIER	FANCB	FANCB	transcript	XR_005386147.1	pseudogene	12	n.3099-6185delA
chrX	10887309	GT	G	PASS	intron_variant	MODIFIER	FANCB	FANCB	transcript	XR_005386149.1	pseudogene	12	n.3108-6185delA
chrX	10887309	GT	G	PASS	intron_variant	MODIFIER	FANCB	FANCB	transcript	XR_005386150.1	pseudogene	12	n.3108-6185delA
chrX	10887309	GT	G	PASS	intron_variant	MODIFIER	FANCB	FANCB	transcript	XR_005386148.1	pseudogene	12	n.3108-6185delA
chrX	10887309	GT	G	PASS	intron_variant	MODIFIER	FANCB	FANCB	transcript	XR_005386151.1	pseudogene	12	n.3108-6185delA
chrX	10887311	T	A	PASS	intron_variant	MODIFIER	FANCB	FANCB	transcript	XR_005386142.1	pseudogene	12	n.3108-6186A>T
chrX	10887311	T	A	PASS	intron_variant	MODIFIER	FANCB	FANCB	transcript	XR_005386155.1	pseudogene	4	n.626-6186A>T
chrX	10887311	T	A	PASS	intron_variant	MODIFIER	FANCB	FANCB	transcript	XR_005386156.1	pseudogene	4	n.622-6186A>T
chrX	10887311	T	A	PASS	intron_variant	MODIFIER	FANCB	FANCB	transcript	XR_005386157.1	pseudogene	2	n.466-6186A>T
chrX	10887311	T	A	PASS	intron_variant	MODIFIER	FANCB	FANCB	transcript	XR_005386140.1	pseudogene	12	n.3108-6186A>T
chrX	10887311	T	A	PASS	intron_variant	MODIFIER	FANCB	FANCB	transcript	XR_005386141.1	pseudogene	13	n.3190-6186A>T
chrX	10887311	T	A	PASS	intron_variant	MODIFIER	FANCB	FANCB	transcript	XR_005386143.1	pseudogene	12	n.3108-6186A>T
chrX	10887311	T	A	PASS	intron_variant	MODIFIER	FANCB	FANCB	transcript	XR_005386144.1	pseudogene	13	n.3186-6186A>T
chrX	10887311	T	A	PASS	intron_variant	MODIFIER	FANCB	FANCB	transcript	XR_005386145.1	pseudogene	12	n.3108-6186A>T
chrX	10887311	T	A	PASS	intron_variant	MODIFIER	FANCB	FANCB	transcript	XR_005386146.1	pseudogene	11	n.3030-6186A>T
chrX	10887311	T	A	PASS	intron_variant	MODIFIER	FANCB	FANCB	transcript	XR_005386147.1	pseudogene	12	n.3099-6186A>T
chrX	10887311	T	A	PASS	intron_variant	MODIFIER	FANCB	FANCB	transcript	XR_005386149.1	pseudogene	12	n.3108-6186A>T
chrX	10887311	T	A	PASS	intron_variant	MODIFIER	FANCB	FANCB	transcript	XR_005386150.1	pseudogene	12	n.3108-6186A>T
chrX	10887311	T	A	PASS	intron_variant	MODIFIER	FANCB	FANCB	transcript	XR_005386148.1	pseudogene	12	n.3108-6186A>T
chrX	10887311	T	A	PASS	intron_variant	MODIFIER	FANCB	FANCB	transcript	XR_005386151.1	pseudogene	12	n.3108-6186A>T
chrX	10887313	C	G	PASS	intron_variant	MODIFIER	FANCB	FANCB	transcript	XR_005386142.1	pseudogene	12	n.3108-6188G>C
chrX	10887313	C	G	PASS	intron_variant	MODIFIER	FANCB	FANCB	transcript	XR_005386155.1	pseudogene	4	n.626-6188G>C
chrX	10887313	C	G	PASS	intron_variant	MODIFIER	FANCB	FANCB	transcript	XR_005386156.1	pseudogene	4	n.622-6188G>C
chrX	10887313	C	G	PASS	intron_variant	MODIFIER	FANCB	FANCB	transcript	XR_005386157.1	pseudogene	2	n.466-6188G>C
chrX	10887313	C	G	PASS	intron_variant	MODIFIER	FANCB	FANCB	transcript	XR_005386140.1	pseudogene	12	n.3108-6188G>C
chrX	10887313	C	G	PASS	intron_variant	MODIFIER	FANCB	FANCB	transcript	XR_005386141.1	pseudogene	13	n.3190-6188G>C
chrX	10887313	C	G	PASS	intron_variant	MODIFIER	FANCB	FANCB	transcript	XR_005386143.1	pseudogene	12	n.3108-6188G>C
chrX	10887313	C	G	PASS	intron_variant	MODIFIER	FANCB	FANCB	transcript	XR_005386144.1	pseudogene	13	n.3186-6188G>C
chrX	10887313	C	G	PASS	intron_variant	MODIFIER	FANCB	FANCB	transcript	XR_005386145.1	pseudogene	12	n.3108-6188G>C
chrX	10887313	C	G	PASS	intron_variant	MODIFIER	FANCB	FANCB	transcript	XR_005386146.1	pseudogene	11	n.3030-6188G>C
chrX	10887313	C	G	PASS	intron_variant	MODIFIER	FANCB	FANCB	transcript	XR_005386147.1	pseudogene	12	n.3099-6188G>C
chrX	10887313	C	G	PASS	intron_variant	MODIFIER	FANCB	FANCB	transcript	XR_005386149.1	pseudogene	12	n.3108-6188G>C
chrX	10887313	C	G	PASS	intron_variant	MODIFIER	FANCB	FANCB	transcript	XR_005386150.1	pseudogene	12	n.3108-6188G>C
chrX	10887313	C	G	PASS	intron_variant	MODIFIER	FANCB	FANCB	transcript	XR_005386148.1	pseudogene	12	n.3108-6188G>C
chrX	10887313	C	G	PASS	intron_variant	MODIFIER	FANCB	FANCB	transcript	XR_005386151.1	pseudogene	12	n.3108-6188G>C
chrX	10910150	C	T	PASS	intron_variant	MODIFIER	GLRA2	GLRA2	transcript	XM_038586857.1	protein_coding	2	c.202+3235C>T
chrX	10910150	C	T	PASS	intron_variant	MODIFIER	FANCB	FANCB	transcript	XR_005386142.1	pseudogene	12	n.3108-29025G>A
chrX	10910150	C	T	PASS	intron_variant	MODIFIER	FANCB	FANCB	transcript	XR_005386155.1	pseudogene	4	n.626-29025G>A
chrX	10910150	C	T	PASS	intron_variant	MODIFIER	FANCB	FANCB	transcript	XR_005386156.1	pseudogene	4	n.622-29025G>A
chrX	10910150	C	T	PASS	intron_variant	MODIFIER	FANCB	FANCB	transcript	XR_005386157.1	pseudogene	2	n.466-29025G>A
chrX	10910150	C	T	PASS	intron_variant	MODIFIER	FANCB	FANCB	transcript	XR_005386140.1	pseudogene	12	n.3108-29025G>A
chrX	10910150	C	T	PASS	intron_variant	MODIFIER	FANCB	FANCB	transcript	XR_005386141.1	pseudogene	13	n.3190-29025G>A
chrX	10910150	C	T	PASS	intron_variant	MODIFIER	FANCB	FANCB	transcript	XR_005386143.1	pseudogene	12	n.3108-29025G>A
chrX	10910150	C	T	PASS	intron_variant	MODIFIER	FANCB	FANCB	transcript	XR_005386144.1	pseudogene	13	n.3186-29025G>A
chrX	10910150	C	T	PASS	intron_variant	MODIFIER	FANCB	FANCB	transcript	XR_005386145.1	pseudogene	12	n.3108-29025G>A
chrX	10910150	C	T	PASS	intron_variant	MODIFIER	FANCB	FANCB	transcript	XR_005386146.1	pseudogene	11	n.3030-29025G>A
chrX	10910150	C	T	PASS	intron_variant	MODIFIER	FANCB	FANCB	transcript	XR_005386147.1	pseudogene	12	n.3099-29025G>A
chrX	10910150	C	T	PASS	intron_variant	MODIFIER	FANCB	FANCB	transcript	XR_005386149.1	pseudogene	12	n.3108-29025G>A
chrX	10910150	C	T	PASS	intron_variant	MODIFIER	FANCB	FANCB	transcript	XR_005386150.1	pseudogene	12	n.3108-29025G>A
chrX	10910150	C	T	PASS	intron_variant	MODIFIER	FANCB	FANCB	transcript	XR_005386148.1	pseudogene	12	n.3108-29025G>A
chrX	10910150	C	T	PASS	intron_variant	MODIFIER	FANCB	FANCB	transcript	XR_005386151.1	pseudogene	12	n.3108-29025G>A
chrX	10910150	C	T	PASS	intron_variant	MODIFIER	GLRA2	GLRA2	transcript	XM_038586858.1	protein_coding	2	c.202+3235C>T
chrX	10910150	C	T	PASS	intron_variant	MODIFIER	GLRA2	GLRA2	transcript	XM_038586859.1	protein_coding	2	c.154+3235C>T
chrX	10910150	C	T	PASS	intron_variant	MODIFIER	GLRA2	GLRA2	transcript	XM_038586860.1	protein_coding	2	c.-134+3235C>T
chrX	10976595	CTTTGT	C	PASS	upstream_gene_variant	MODIFIER	FANCB	FANCB	transcript	XR_005386155.1	pseudogene	-1	n.-2011_-2007delACAAA
chrX	10976595	CTTTGT	C	PASS	upstream_gene_variant	MODIFIER	FANCB	FANCB	transcript	XR_005386156.1	pseudogene	-1	n.-2011_-2007delACAAA
chrX	10976595	CTTTGT	C	PASS	upstream_gene_variant	MODIFIER	FANCB	FANCB	transcript	XR_005386157.1	pseudogene	-1	n.-2011_-2007delACAAA
chrX	10976595	CTTTGT	C	PASS	intron_variant	MODIFIER	GLRA2	GLRA2	transcript	XM_038586857.1	protein_coding	5	c.577+886_577+890delTTTGT
chrX	10976595	CTTTGT	C	PASS	intron_variant	MODIFIER	FANCB	FANCB	transcript	XR_005386142.1	pseudogene	10	n.2881-3237_2881-3233delACAAA
chrX	10976595	CTTTGT	C	PASS	intron_variant	MODIFIER	FANCB	FANCB	transcript	XR_005386140.1	pseudogene	10	n.2881-3237_2881-3233delACAAA
chrX	10976595	CTTTGT	C	PASS	intron_variant	MODIFIER	FANCB	FANCB	transcript	XR_005386141.1	pseudogene	10	n.2881-3237_2881-3233delACAAA
chrX	10976595	CTTTGT	C	PASS	intron_variant	MODIFIER	FANCB	FANCB	transcript	XR_005386143.1	pseudogene	10	n.2881-3237_2881-3233delACAAA
chrX	10976595	CTTTGT	C	PASS	intron_variant	MODIFIER	FANCB	FANCB	transcript	XR_005386144.1	pseudogene	10	n.2881-3237_2881-3233delACAAA
chrX	10976595	CTTTGT	C	PASS	intron_variant	MODIFIER	FANCB	FANCB	transcript	XR_005386145.1	pseudogene	10	n.2881-3237_2881-3233delACAAA
chrX	10976595	CTTTGT	C	PASS	intron_variant	MODIFIER	FANCB	FANCB	transcript	XR_005386146.1	pseudogene	10	n.2880+7795_2880+7799delACAAA
chrX	10976595	CTTTGT	C	PASS	intron_variant	MODIFIER	FANCB	FANCB	transcript	XR_005386147.1	pseudogene	10	n.2881-3237_2881-3233delACAAA
chrX	10976595	CTTTGT	C	PASS	intron_variant	MODIFIER	FANCB	FANCB	transcript	XR_005386149.1	pseudogene	10	n.2881-3237_2881-3233delACAAA
chrX	10976595	CTTTGT	C	PASS	intron_variant	MODIFIER	FANCB	FANCB	transcript	XR_005386150.1	pseudogene	10	n.2881-3237_2881-3233delACAAA
chrX	10976595	CTTTGT	C	PASS	intron_variant	MODIFIER	FANCB	FANCB	transcript	XR_005386148.1	pseudogene	10	n.2881-3237_2881-3233delACAAA
chrX	10976595	CTTTGT	C	PASS	intron_variant	MODIFIER	FANCB	FANCB	transcript	XR_005386151.1	pseudogene	10	n.2881-3237_2881-3233delACAAA
chrX	10976595	CTTTGT	C	PASS	intron_variant	MODIFIER	GLRA2	GLRA2	transcript	XM_038586858.1	protein_coding	5	c.577+886_577+890delTTTGT
chrX	10976595	CTTTGT	C	PASS	intron_variant	MODIFIER	GLRA2	GLRA2	transcript	XM_038586859.1	protein_coding	5	c.529+886_529+890delTTTGT
chrX	10976595	CTTTGT	C	PASS	intron_variant	MODIFIER	GLRA2	GLRA2	transcript	XM_038586860.1	protein_coding	6	c.310+886_310+890delTTTGT
chrX	10976595	CTTTGT	C	PASS	intron_variant	MODIFIER	FANCB	FANCB	transcript	XR_005386153.1	pseudogene	10	n.2881-3237_2881-3233delACAAA
chrX	10976595	CTTTGT	C	PASS	intron_variant	MODIFIER	FANCB	FANCB	transcript	XR_005386152.1	pseudogene	10	n.2881-3237_2881-3233delACAAA
chrX	10976595	CTTTGT	C	PASS	intron_variant	MODIFIER	FANCB	FANCB	transcript	XR_005386154.1	pseudogene	10	n.2881-3237_2881-3233delACAAA
chrX	11415527	A	T	PASS	intergenic_region	MODIFIER	LOC119868154-LOC100687580	LOC119868154-LOC100687580	intergenic_region	LOC119868154_3-LOC100687580_3		-1	n.11415527A>T
chrX	11481519	T	G	PASS	intergenic_region	MODIFIER	LOC119868154-LOC100687580	LOC119868154-LOC100687580	intergenic_region	LOC119868154_3-LOC100687580_3		-1	n.11481519T>G
chrX	11678523	A	G	PASS	intron_variant	MODIFIER	PIR	PIR	transcript	XM_038586872.1	protein_coding	8	c.694-1085T>C
chrX	11678523	A	G	PASS	intron_variant	MODIFIER	PIR	PIR	transcript	XM_038586874.1	protein_coding	8	c.694-1085T>C
chrX	12142087	G	A	PASS	intron_variant	MODIFIER	AP1S2	AP1S2	transcript	XM_038586888.1	protein_coding	2	c.180-4001C>T
chrX	12142087	G	A	PASS	intron_variant	MODIFIER	AP1S2	AP1S2	transcript	XM_038586891.1	protein_coding	2	c.180-4001C>T
chrX	12142087	G	A	PASS	intron_variant	MODIFIER	AP1S2	AP1S2	transcript	XM_038586889.1	protein_coding	2	c.180-4001C>T
chrX	12142087	G	A	PASS	intron_variant	MODIFIER	AP1S2	AP1S2	transcript	XR_005386161.1	pseudogene	2	n.312-4001C>T
chrX	12142087	G	A	PASS	intron_variant	MODIFIER	AP1S2	AP1S2	transcript	XR_005386162.1	pseudogene	2	n.312-4001C>T
chrX	12142087	G	A	PASS	intron_variant	MODIFIER	AP1S2	AP1S2	transcript	XM_038586892.1	protein_coding	2	c.180-4001C>T
chrX	12290140	G	A	PASS	intergenic_region	MODIFIER	AP1S2-LOC611472	AP1S2-LOC611472	intergenic_region	AP1S2_3-LOC611472_3		-1	n.12290140G>A
chrX	12357967	A	C	PASS	intergenic_region	MODIFIER	LOC611472-GRPR	LOC611472-GRPR	intergenic_region	LOC611472_3-GRPR_3		-1	n.12357967A>C
chrX	12453233	T	A	PASS	intergenic_region	MODIFIER	GRPR-LOC106558474	GRPR-LOC106558474	intergenic_region	GRPR_3-LOC106558474_3		-1	n.12453233T>A
chrX	12460241	TTA	T	PASS	intergenic_region	MODIFIER	GRPR-LOC106558474	GRPR-LOC106558474	intergenic_region	GRPR_3-LOC106558474_3		-1	n.12460242_12460243delTA
chrX	12460247	ATTTATTTATT	A	PASS	intergenic_region	MODIFIER	GRPR-LOC106558474	GRPR-LOC106558474	intergenic_region	GRPR_3-LOC106558474_3		-1	n.12460248_12460257delTTTATTTATT
chrX	12492997	A	T	PASS	intergenic_region	MODIFIER	GRPR-LOC106558474	GRPR-LOC106558474	intergenic_region	GRPR_3-LOC106558474_3		-1	n.12492997A>T
chrX	12512066	T	A	PASS	intergenic_region	MODIFIER	LOC106558474-LOC119868156	LOC106558474-LOC119868156	intergenic_region	LOC106558474_3-LOC119868156_3		-1	n.12512066T>A
chrX	13542486	A	C	PASS	intergenic_region	MODIFIER	LOC100688189-TRNAQ-UUG7	LOC100688189-TRNAQ-UUG7	intergenic_region	LOC100688189_3-TRNAQ-UUG_27		-1	n.13542486A>C
chrX	14267692	C	T	PASS	intron_variant	MODIFIER	RAI2	RAI2	transcript	XM_038586941.1	protein_coding	2	c.-645+4602G>A
chrX	14267692	C	T	PASS	intron_variant	MODIFIER	RAI2	RAI2	transcript	XM_038586938.1	protein_coding	2	c.-644-35547G>A
chrX	14267692	C	T	PASS	intron_variant	MODIFIER	RAI2	RAI2	transcript	XM_038586939.1	protein_coding	2	c.-566-35547G>A
chrX	14267692	C	T	PASS	intron_variant	MODIFIER	RAI2	RAI2	transcript	XM_038586940.1	protein_coding	2	c.-500+71079G>A
chrX	14267692	C	T	PASS	intron_variant	MODIFIER	RAI2	RAI2	transcript	XM_038586942.1	protein_coding	2	c.-422+71079G>A
chrX	14267692	C	T	PASS	intron_variant	MODIFIER	RAI2	RAI2	transcript	XM_038586943.1	protein_coding	2	c.-593-35547G>A
chrX	14267692	C	T	PASS	intron_variant	MODIFIER	RAI2	RAI2	transcript	XM_038586944.1	protein_coding	1	c.-644-35547G>A
chrX	14267692	C	T	PASS	intron_variant	MODIFIER	RAI2	RAI2	transcript	XM_038586945.1	protein_coding	1	c.-422+79131G>A
chrX	19308841	G	C	PASS	intergenic_region	MODIFIER	PTCHD1-LOC119868177	PTCHD1-LOC119868177	intergenic_region	PTCHD1_3-LOC119868177_3		-1	n.19308841G>C
chrX	20620598	C	T	PASS	3_prime_UTR_variant	MODIFIER	POLA1	POLA1	transcript	XM_038587111.1	protein_coding	37	c.*361C>T
chrX	22215725	C	T	PASS	intergenic_region	MODIFIER	LOC119868184-LOC119868185	LOC119868184-LOC119868185	intergenic_region	LOC119868184_3-LOC119868185_3		-1	n.22215725C>T
chrX	22455273	CA	C	PASS	intergenic_region	MODIFIER	LOC119868185-LOC111095060	LOC119868185-LOC111095060	intergenic_region	LOC119868185_3-LOC111095060_3		-1	n.22455274delA
chrX	22729867	G	C	PASS	intergenic_region	MODIFIER	LOC111094966-LOC491791	LOC111094966-LOC491791	intergenic_region	LOC111094966_3-LOC491791_3		-1	n.22729867G>C
chrX	23454162	T	C	PASS	intergenic_region	MODIFIER	LOC608403-LOC100685249	LOC608403-LOC100685249	intergenic_region	LOC608403_3-LOC100685249_3		-1	n.23454162T>C
chrX	23718116	G	T	PASS	intergenic_region	MODIFIER	LOC100685249-LOC111094930	LOC100685249-LOC111094930	intergenic_region	LOC100685249_3-LOC111094930_3		-1	n.23718116G>T
chrX	27957298	A	G	PASS	intron_variant	MODIFIER	DMD	DMD	transcript	NM_001003343.1_3	protein_coding	9	c.964-23357T>C
chrX	27957339	T	A	PASS	intron_variant	MODIFIER	DMD	DMD	transcript	NM_001003343.1_3	protein_coding	9	c.964-23398A>T
chrX	27957357	A	T	PASS	intron_variant	MODIFIER	DMD	DMD	transcript	NM_001003343.1_3	protein_coding	9	c.964-23416T>A
chrX	27957370	C	T	PASS	intron_variant	MODIFIER	DMD	DMD	transcript	NM_001003343.1_3	protein_coding	9	c.964-23429G>A
chrX	31338567	A	G	PASS	intron_variant	MODIFIER	CFAP47	CFAP47	transcript	XM_038587158.1	protein_coding	40	c.5996+3931A>G
chrX	31338567	A	G	PASS	intron_variant	MODIFIER	CFAP47	CFAP47	transcript	XR_005386243.1	pseudogene	40	n.6078+3931A>G
chrX	31338567	A	G	PASS	intron_variant	MODIFIER	CFAP47	CFAP47	transcript	XR_005386242.1	pseudogene	40	n.6077+3931A>G
chrX	31338567	A	G	PASS	intron_variant	MODIFIER	CFAP47	CFAP47	transcript	XM_038587159.1	protein_coding	39	c.5861+3931A>G
chrX	31338567	A	G	PASS	intron_variant	MODIFIER	CFAP47	CFAP47	transcript	XM_038587160.1	protein_coding	40	c.5996+3931A>G
chrX	112205328	G	A	PASS	intergenic_region	MODIFIER	LOC111094890-LOC612108	LOC111094890-LOC612108	intergenic_region	LOC111094890_3-LOC612108_3		-1	n.112205328G>A
chrUn_JAAHUQ010000408v1	21188	G	C	PASS	intergenic_region	MODIFIER						-1
chrUn_JAAHUQ010000418v1	27999	C	T	PASS	intergenic_region	MODIFIER						-1
chrUn_JAAHUQ010000419v1	19046	A	T	PASS	intergenic_region	MODIFIER						-1
chrUn_JAAHUQ010000419v1	19047	C	T	PASS	intergenic_region	MODIFIER						-1
chrUn_JAAHUQ010000465v1	26253	G	GA	PASS	intergenic_region	MODIFIER						-1
chrUn_JAAHUQ010000484v1	24168	G	C	PASS	intergenic_region	MODIFIER						-1
chrUn_JAAHUQ010000696v1	8715	G	A	PASS	intergenic_region	MODIFIER						-1
chrUn_JAAHUQ010000696v1	8751	TG	T	PASS	intergenic_region	MODIFIER						-1
chrUn_JAAHUQ010000810v1	1265	G	C	PASS	intergenic_region	MODIFIER						-1
chrUn_JAAHUQ010000935v1	18019	C	T	PASS	intergenic_region	MODIFIER						-1
chrUn_JAAHUQ010001021v1	27976	C	CT	PASS	intergenic_region	MODIFIER						-1
chrUn_JAAHUQ010001071v1	20511	T	A	PASS	intergenic_region	MODIFIER						-1
chrUn_JAAHUQ010001096v1	48954	A	T	PASS	intergenic_region	MODIFIER						-1
chrUn_JAAHUQ010001096v1	48970	T	A	PASS	intergenic_region	MODIFIER						-1
chrUn_JAAHUQ010001096v1	48971	G	A	PASS	intergenic_region	MODIFIER						-1
chrUn_JAAHUQ010001096v1	48978	C	T	PASS	intergenic_region	MODIFIER						-1
chrUn_JAAHUQ010001096v1	101834	C	A	PASS	intergenic_region	MODIFIER						-1
chrUn_JAAHUQ010001122v1	75746	T	A	PASS	intergenic_region	MODIFIER						-1
chrUn_JAAHUQ010001122v1	75755	T	G	PASS	intergenic_region	MODIFIER						-1
chrUn_JAAHUQ010001124v1	22549	G	GGGC	PASS	intergenic_region	MODIFIER						-1
chrUn_JAAHUQ010001126v1	20124	C	G	PASS	intergenic_region	MODIFIER						-1
chrUn_JAAHUQ010001126v1	63557	A	G	PASS	intergenic_region	MODIFIER						-1
chrUn_JAAHUQ010001133v1	67227	A	T	PASS	intergenic_region	MODIFIER						-1
chrUn_JAAHUQ010001146v1	135506	G	T	PASS	intergenic_region	MODIFIER						-1
chrUn_JAAHUQ010001236v1	21896	CA	C	PASS	intergenic_region	MODIFIER						-1
chrUn_JAAHUQ010001236v1	21901	AG	A	PASS	intergenic_region	MODIFIER						-1
chrUn_JAAHUQ010001244v1	19460	C	T	PASS	intergenic_region	MODIFIER						-1
chrUn_JAAHUQ010001265v1	81767	C	G	PASS	intergenic_region	MODIFIER						-1
chrUn_JAAHUQ010001304v1	63519	G	C	PASS	intergenic_region	MODIFIER						-1
chrUn_JAAHUQ010001322v1	47161	A	G	PASS	intergenic_region	MODIFIER						-1
chrUn_JAAHUQ010001322v1	47203	G	T	PASS	intergenic_region	MODIFIER						-1
chrUn_JAAHUQ010001347v1	49109	T	G	PASS	intergenic_region	MODIFIER						-1
chrUn_JAAHUQ010001367v1	29537	A	C	PASS	intergenic_region	MODIFIER						-1
chrUn_JAAHUQ010001403v1	60897	C	A	PASS	intergenic_region	MODIFIER						-1
chrUn_JAAHUQ010001543v1	53522	A	G	PASS	intergenic_region	MODIFIER						-1
chrUn_JAAHUQ010001580v1	60488	T	C	PASS	intergenic_region	MODIFIER						-1
chrUn_JAAHUQ010001580v1	60495	C	T	PASS	intergenic_region	MODIFIER						-1
chrUn_JAAHUQ010001602v1	48224	G	A	PASS	intergenic_region	MODIFIER						-1
chrUn_JAAHUQ010001630v1	14594	G	C	PASS	intergenic_region	MODIFIER						-1
chrUn_JAAHUQ010001647v1	49675	C	T	PASS	intergenic_region	MODIFIER						-1
chrUn_JAAHUQ010001665v1	8094	G	T	PASS	intergenic_region	MODIFIER						-1
chrUn_JAAHUQ010001679v1	17741	C	T	PASS	intergenic_region	MODIFIER						-1
chrUn_JAAHUQ010001788v1	154837	G	A	PASS	intergenic_region	MODIFIER						-1
chrUn_JAAHUQ010001827v1	28434	C	T	PASS	intergenic_region	MODIFIER						-1
chrUn_JAAHUQ010001829v1	73573	C	A	PASS	intergenic_region	MODIFIER						-1
chrUn_JAAHUQ010001842v1	31865	C	T	PASS	intergenic_region	MODIFIER						-1
chrUn_JAAHUQ010001967v1	18551	C	A	PASS	intergenic_region	MODIFIER						-1
chrUn_JAAHUQ010001967v1	18554	G	A	PASS	intergenic_region	MODIFIER						-1
chrUn_JAAHUQ010001967v1	18562	G	A	PASS	intergenic_region	MODIFIER						-1
chrUn_JAAHUQ010002023v1	63458	A	C	PASS	intergenic_region	MODIFIER						-1
chrUn_JAAHUQ010002025v1	12943	G	A	PASS	intergenic_region	MODIFIER						-1
chrUn_JAAHUQ010002113v1	26471	A	G	PASS	intergenic_region	MODIFIER						-1
chrUn_JAAHUQ010002226v1	30433	G	T	PASS	intergenic_region	MODIFIER						-1
chrUn_JAAHUQ010002232v1	13636	C	T	PASS	intergenic_region	MODIFIER						-1
chrUn_JAAHUQ010002232v1	13682	G	A	PASS	intergenic_region	MODIFIER						-1
chrUn_JAAHUQ010002316v1	17733	A	G	PASS	intergenic_region	MODIFIER						-1
chrUn_JAAHUQ010002343v1	40307	G	A	PASS	intergenic_region	MODIFIER						-1
chrUn_JAAHUQ010002375v1	29174	G	T	PASS	intergenic_region	MODIFIER						-1
chrUn_JAAHUQ010002509v1	28600	G	A	PASS	intergenic_region	MODIFIER						-1
chrUn_JAAHUQ010002520v1	19445	G	A	PASS	intergenic_region	MODIFIER						-1
chrUn_JAAHUQ010002639v1	22980	C	A	PASS	intergenic_region	MODIFIER						-1
chrUn_JAAHUQ010002668v1	25860	C	T	PASS	intergenic_region	MODIFIER						-1
chrUn_JAAHUQ010002701v1	20963	G	A	PASS	intergenic_region	MODIFIER						-1
chrUn_JAAHUQ010002753v1	37171	A	G	PASS	intergenic_region	MODIFIER						-1
chrUn_MU018711v1	200243	T	A	PASS	intergenic_region	MODIFIER						-1
chrUn_MU018712v1	113769	A	C	PASS	intergenic_region	MODIFIER						-1
chrUn_MU018712v1	171189	G	T	PASS	intergenic_region	MODIFIER						-1
chrUn_MU018714v1	112142	C	T	PASS	intergenic_region	MODIFIER						-1
chrUn_MU018714v1	244447	A	G	PASS	intergenic_region	MODIFIER						-1
chrUn_MU018725v1	75748	C	A	PASS	intergenic_region	MODIFIER						-1
chrUn_MU018725v1	75755	T	C	PASS	intergenic_region	MODIFIER						-1
chrUn_MU018727v1	226564	A	G	PASS	intergenic_region	MODIFIER						-1
chrUn_MU018729v1	255617	G	A	PASS	intergenic_region	MODIFIER						-1
chrUn_MU018731v1	113343	A	C	PASS	intergenic_region	MODIFIER						-1
chrUn_MU018731v1	115611	TG	T	PASS	intergenic_region	MODIFIER						-1
chrUn_MU018731v1	173921	G	C	VQSRTrancheSNP99.90to100.00	intergenic_region	MODIFIER						-1
chrUn_MU018735v1	248848	T	A	PASS	intergenic_region	MODIFIER						-1
chrUn_MU018739v1	117653	CG	C	PASS	intergenic_region	MODIFIER						-1
chrUn_MU018739v1	117658	C	A	PASS	intergenic_region	MODIFIER						-1
chrUn_MU018743v1	143314	C	T	PASS	intergenic_region	MODIFIER						-1
chrUn_MU018744v1	301560	C	A	PASS	intergenic_region	MODIFIER						-1
chrUn_MU018747v1	285467	A	C	PASS	intergenic_region	MODIFIER						-1
chrUn_MU018749v1	155375	G	A	PASS	intergenic_region	MODIFIER						-1
chrUn_MU018749v1	155376	G	A	PASS	intergenic_region	MODIFIER						-1
chrUn_MU018754v1	15318	C	A	PASS	intergenic_region	MODIFIER						-1
chrUn_MU018763v1	96395	G	C	VQSRTrancheSNP99.90to100.00	intergenic_region	MODIFIER						-1
chrUn_MU018766v1	33002	C	A	PASS	intergenic_region	MODIFIER						-1
chrUn_MU018766v1	194878	A	G	PASS	intergenic_region	MODIFIER						-1
chrUn_MU018771v1	151768	C	T	PASS	intergenic_region	MODIFIER						-1
chrUn_MU018771v1	151774	C	T	PASS	intergenic_region	MODIFIER						-1
chrUn_MU018772v1	339130	A	C	PASS	intergenic_region	MODIFIER						-1
chrUn_MU018773v1	15725	G	T	VQSRTrancheSNP99.90to100.00	intergenic_region	MODIFIER						-1
chrUn_MU018786v1	141187	AG	A	PASS	intergenic_region	MODIFIER						-1
chrUn_MU018790v1	33868	G	T	PASS	intergenic_region	MODIFIER						-1
chrUn_MU018796v1	70629	A	C	PASS	intergenic_region	MODIFIER						-1
chrUn_MU018796v1	70652	T	G	PASS	intergenic_region	MODIFIER						-1
chrUn_MU018817v1	75050	A	G	PASS	intergenic_region	MODIFIER						-1
chrUn_MU018832v1	59787	T	C	PASS	intergenic_region	MODIFIER						-1
chrUn_MU018849v1	58085	G	T	PASS	intergenic_region	MODIFIER						-1
chrUn_MU018855v1	41345	T	A	PASS	intergenic_region	MODIFIER						-1
